# Supplementary material for: Characterization of the In Vitro Cultured Ovarian Cells in the Asian Yellow Pond Turtle (Mauremys mutica)
Source: Biology (Basel). 2022 Sep 26;11(10):1404. doi: 10.3390/biology11101404 (PMC9598145; doi:10.3390/biology11101404)
Supplement: Supplementary file 1 [file biology-11-01404-s001.zip]

Archive with 2 entries (2 files):
- supplementary file0722.pdf
- Table S2.xlsx
