# Supplementary material for: Characterization of the In Vitro Cultured Ovarian Cells in the Asian Yellow Pond Turtle (Mauremys mutica)
Source: Biology (Basel). 2022 Sep 26;11(10):1404. doi: 10.3390/biology11101404 (PMC9598145; doi:10.3390/biology11101404)
Supplement: Supplementary file 1 [file biology-11-01404-s001.zip › Table S2.xlsx]

## Sheet: Table S2
Table S2. Detail of the genes identified in YTO2 using RNA-seq.
gene_id	YTO2_1	YTO2_2	Average	gene_Dbxref	gene_symbol	description	GO_id	GO_term	pathway	pathway_description
MARCHF1	0.651785	0.467635	0.55971	GeneID:123371011	2022-03-01	E3 ubiquitin-protein ligase MARCH1 isoform X2 [Chrysemys picta bellii]	GO:0030659,GO:0031901,GO:0005789,GO:0005768,GO:0016021,GO:0031902,GO:0005765,GO:0005764,GO:0005886,GO:0032588,GO:0042287,GO:0061630,GO:0004842,GO:0008270,GO:0002495,GO:0006955,GO:0000209	cytoplasmic vesicle membrane|early endosome membrane|endoplasmic reticulum membrane|endosome|integral component of membrane|late endosome membrane|lysosomal membrane|lysosome|plasma membrane|trans-Golgi network membrane|MHC protein binding|ubiquitin protein ligase activity|ubiquitin-protein transferase activity|zinc ion binding|antigen processing and presentation of peptide antigen via MHC class …
MTARC2	44.2151	47.6487	45.9319	GeneID:123366622	2022-03-02	mitochondrial amidoxime reducing component 2 [Terrapene carolina triunguis]	GO:0005741,GO:0005777,GO:0030151,GO:0016491,GO:0030170	mitochondrial outer membrane|peroxisome|molybdenum ion binding|oxidoreductase activity|pyridoxal phosphate binding
MARCHF3	1.08025	1.34512	1.21268	GeneID:123373283	2022-03-03	E3 ubiquitin-protein ligase MARCH3 [Terrapene carolina triunguis]	GO:0030659,GO:0031901,GO:0005768,GO:0016021,GO:0005764,GO:0016740,GO:0008270,GO:0006897,GO:0016567	cytoplasmic vesicle membrane|early endosome membrane|endosome|integral component of membrane|lysosome|transferase activity|zinc ion binding|endocytosis|protein ubiquitination
MARCHF9	13.5037	18.4495	15.9766	GeneID:123353854	2022-03-09	E3 ubiquitin-protein ligase MARCH9 [Terrapene carolina triunguis]	GO:0000139,GO:0005795,GO:0016021,GO:0005765,GO:0005802,GO:0016740,GO:0008270,GO:0016567	Golgi membrane|Golgi stack|integral component of membrane|lysosomal membrane|trans-Golgi network|transferase activity|zinc ion binding|protein ubiquitination
MARCHF10	0.288094	0.143493	0.215794	GeneID:123356552	2022-03-10	probable E3 ubiquitin-protein ligase MARCH10 isoform X1 [Chelonoidis abingdonii]	GO:0016740,GO:0008270,GO:0016567	transferase activity|zinc ion binding|protein ubiquitination
LOC123367153	17.6323	23.2368	20.4345	GeneID:123367153	2022-04-03	all-trans retinoic acid-induced differentiation factor [Chelonoidis abingdonii]	GO:0016021,GO:0005765,GO:0005635,GO:0048471,GO:0005886,GO:0030154,GO:1903363,GO:0033689,GO:0030501,GO:0045669,GO:0010468	integral component of membrane|lysosomal membrane|nuclear envelope|perinuclear region of cytoplasm|plasma membrane|cell differentiation|negative regulation of cellular protein catabolic process|negative regulation of osteoblast proliferation|positive regulation of bone mineralization|positive regulation of osteoblast differentiation|regulation of gene expression
LOC123370088	1.65767	1.00136	1.32951	GeneID:123370088	2022-09-01	septin-1 isoform X2 [Gopherus evgoodei]	GO:0072687,GO:0015630,GO:0005815,GO:0030496,GO:0031105,GO:0032160,GO:0005940,GO:0008021,GO:0005525,GO:0003924,GO:0032947,GO:0060271,GO:0051311,GO:0000281,GO:0017157,GO:0000921,GO:0007056	meiotic spindle|microtubule cytoskeleton|microtubule organizing center|midbody|septin complex|septin filament array|septin ring|synaptic vesicle|GTP binding|GTPase activity|protein-containing complex scaffold activity|cilium assembly|meiotic metaphase plate congression|mitotic cytokinesis|regulation of exocytosis|septin ring assembly|spindle assembly involved in female meiosis	ko05100	Bacterial invasion of epithelial cells
SEPTIN6	13.3442	11.641	12.4926	GeneID:123377375	2022-09-06	PREDICTED: septin-6 isoform X1 [Anser cygnoides domesticus]	GO:0043679,GO:0032154,GO:0000777,GO:0015630,GO:0030496,GO:0032173,GO:0031105,GO:0032160,GO:0005940,GO:0097227,GO:0005819,GO:0008021,GO:0005525,GO:0003924,GO:0032947,GO:0030154,GO:0060271,GO:0000281,GO:0000921,GO:0007283	axon terminus|cleavage furrow|condensed chromosome kinetochore|microtubule cytoskeleton|midbody|septin collar|septin complex|septin filament array|septin ring|sperm annulus|spindle|synaptic vesicle|GTP binding|GTPase activity|protein-containing complex scaffold activity|cell differentiation|cilium assembly|mitotic cytokinesis|septin ring assembly|spermatogenesis	ko05100,ko05131	Bacterial invasion of epithelial cells|Shigellosis
SEPTIN7	91.2195	85.57	88.3948	GeneID:123363610	2022-09-07	septin-7 isoform X2 [Chrysemys picta bellii]	GO:0005930,GO:0032154,GO:0000777,GO:0030496,GO:0031105,GO:0005819,GO:0005525,GO:0007049,GO:0051301,GO:0060271,GO:0060031,GO:0016476	axoneme|cleavage furrow|condensed chromosome kinetochore|midbody|septin complex|spindle|GTP binding|cell cycle|cell division|cilium assembly|mediolateral intercalation|regulation of embryonic cell shape	ko05131	Shigellosis
SEPTIN10	63.8869	65.4823	64.6846	GeneID:123364672	2022-09-10	tyrosine 3-monooxygenase [Platysternon megacephalum]	GO:0015630,GO:0031105,GO:0032160,GO:0005940,GO:0005525,GO:0003924,GO:0032947,GO:0060271,GO:0000281,GO:0000921	microtubule cytoskeleton|septin complex|septin filament array|septin ring|GTP binding|GTPase activity|protein-containing complex scaffold activity|cilium assembly|mitotic cytokinesis|septin ring assembly
SEPTIN11	85.4837	80.4798	82.9817	GeneID:123372033	2022-09-11	septin-11 isoform X2 [Gopherus evgoodei]	GO:0030424,GO:0030054,GO:0005737,GO:0005856,GO:0043197,GO:0005525,GO:0007049,GO:0051301	axon|cell junction|cytoplasm|cytoskeleton|dendritic spine|GTP binding|cell cycle|cell division	ko05100,ko05131	Bacterial invasion of epithelial cells|Shigellosis
SEPTIN12	0	0.0307313	0.0153657	GeneID:123343603	2022-09-12	septin-12 isoform X1 [Chelonoidis abingdonii]	GO:0032154,GO:0015630,GO:0030496,GO:0048471,GO:0031105,GO:0032160,GO:0005940,GO:0097227,GO:0005819,GO:0001725,GO:0019003,GO:0005525,GO:0003924,GO:0035091,GO:0032947,GO:0030154,GO:0060271,GO:0000281,GO:0000921,GO:0007283	cleavage furrow|microtubule cytoskeleton|midbody|perinuclear region of cytoplasm|septin complex|septin filament array|septin ring|sperm annulus|spindle|stress fiber|GDP binding|GTP binding|GTPase activity|phosphatidylinositol binding|protein-containing complex scaffold activity|cell differentiation|cilium assembly|mitotic cytokinesis|septin ring assembly|spermatogenesis	ko05100,ko05131
LOC123351744	0.0181592	0	0.00907962	GeneID:123351744	2022-10-02	POU domain, class 2, transcription factor 2 [Gopherus evgoodei]	GO:0005737,GO:0043231,GO:0005654,GO:0005634,GO:0003677,GO:0003700,GO:0019904,GO:0001077,GO:0000978,GO:0043565,GO:0048469,GO:0048305,GO:0002380,GO:0002335,GO:0045944,GO:0045893,GO:0006355	cytoplasm|intracellular membrane-bounded organelle|nucleoplasm|nucleus|DNA binding|DNA-binding transcription factor activity|protein domain specific binding|proximal promoter DNA-binding transcription activator activity, RNA polymerase II-specific|RNA polymerase II proximal promoter sequence-specific DNA binding|sequence-specific DNA binding|cell maturation|immunoglobulin secretion|immunoglobulin…	ko05168	Herpes simplex virus 1 infection
LOC123351604	0.0544777	0.016582	0.0355298	GeneID:123351604	2022-10-02	POU domain, class 2, transcription factor 2 [Gopherus evgoodei]	GO:0005737,GO:0043231,GO:0005654,GO:0005634,GO:0003677,GO:0003700,GO:0019904,GO:0001077,GO:0000978,GO:0043565,GO:0048469,GO:0048305,GO:0002380,GO:0002335,GO:0045944,GO:0045893,GO:0006355	cytoplasm|intracellular membrane-bounded organelle|nucleoplasm|nucleus|DNA binding|DNA-binding transcription factor activity|protein domain specific binding|proximal promoter DNA-binding transcription activator activity, RNA polymerase II-specific|RNA polymerase II proximal promoter sequence-specific DNA binding|sequence-specific DNA binding|cell maturation|immunoglobulin secretion|immunoglobulin…	ko05168	Herpes simplex virus 1 infection
LOC123367513	0.113296	0.13794	0.125618	GeneID:123367513	2022-10-02	putative G-protein coupled receptor 152 [Platysternon megacephalum]	GO:0016021,GO:0022857,GO:0006811	integral component of membrane|transmembrane transporter activity|ion transport	ko05231	Choline metabolism in cancer
VPS35L	13.0692	11.2845	12.1769	GeneID:123343955	101F10.2	VPS35 endosomal protein sorting factor-like isoform X2 [Terrapene carolina triunguis]
RBM22	26.1812	26.9602	26.5707	GeneID:123375506	199G4	pre-mRNA-splicing factor RBM22 [Chelonoidis abingdonii]	GO:0071013,GO:0005737,GO:0005654,GO:0005634,GO:0000974,GO:0071006,GO:0071007,GO:0048306,GO:0046872,GO:0036002,GO:0003723,GO:0017070,GO:0035690,GO:0045292,GO:0000398,GO:0046827,GO:0042307,GO:0033120,GO:0000060,GO:0000387	catalytic step 2 spliceosome|cytoplasm|nucleoplasm|nucleus|Prp19 complex|U2-type catalytic step 1 spliceosome|U2-type catalytic step 2 spliceosome|calcium-dependent protein binding|metal ion binding|pre-mRNA binding|RNA binding|U6 snRNA binding|cellular response to drug|mRNA cis splicing, via spliceosome|mRNA splicing, via spliceosome|positive regulation of protein export from nucleus|positive re…	ko03040	Spliceosome
NCR3	0	0.0401996	0.0200998	GeneID:123345559	1c7	natural cytotoxicity triggering receptor 3 [Gopherus evgoodei]	GO:0016021,GO:0005886,GO:0002429,GO:0030101,GO:0045954	integral component of membrane|plasma membrane|immune response-activating cell surface receptor signaling pathway|natural killer cell activation|positive regulation of natural killer cell mediated cytotoxicity
LOC123374478	0.628529	0.449842	0.539186	GeneID:123374478	3OST	heparan sulfate glucosamine 3-O-sulfotransferase 1-like [Chelonoidis abingdonii]	GO:0005796,GO:0008467,GO:0008146,GO:0006024	Golgi lumen|[heparan sulfate]-glucosamine 3-sulfotransferase 1 activity|sulfotransferase activity|glycosaminoglycan biosynthetic process	ko00534	Glycosaminoglycan biosynthesis - heparan sulfate / heparin
HS3ST1	0.638	0.622307	0.630154	GeneID:123370629	3OST	heparan sulfate glucosamine 3-O-sulfotransferase 1 isoform X1 [Alligator sinensis]	GO:0005796,GO:0008467,GO:0008146,GO:0006024	Golgi lumen|[heparan sulfate]-glucosamine 3-sulfotransferase 1 activity|sulfotransferase activity|glycosaminoglycan biosynthetic process	ko00534	Glycosaminoglycan biosynthesis - heparan sulfate / heparin
LOC123364715	1.09387	0.624289	0.859081	GeneID:123364715	3ost	heparan sulfate glucosamine 3-O-sulfotransferase 1-like [Chelonoidis abingdonii]	GO:0005796,GO:0008467	Golgi lumen|[heparan sulfate]-glucosamine 3-sulfotransferase 1 activity	ko00534	Glycosaminoglycan biosynthesis - heparan sulfate / heparin
LOC123346006	0.0177878	0.0324857	0.0251368	GeneID:123346006	3OST3B1	heparan sulfate glucosamine 3-O-sulfotransferase 3B1 [Gopherus evgoodei]	GO:0000139,GO:0005887,GO:0008467,GO:0033872,GO:0006024,GO:0015012,GO:0015015,GO:0006477	Golgi membrane|integral component of plasma membrane|[heparan sulfate]-glucosamine 3-sulfotransferase 1 activity|[heparan sulfate]-glucosamine 3-sulfotransferase 3 activity|glycosaminoglycan biosynthetic process|heparan sulfate proteoglycan biosynthetic process|heparan sulfate proteoglycan biosynthetic process, enzymatic modification|protein sulfation	ko00534	Glycosaminoglycan biosynthesis - heparan sulfate / heparin
M6PR	83.8479	90.2443	87.0461	GeneID:123355626	46mpr	syntaxin-binding protein 2 [Platysternon megacephalum]	GO:0005768,GO:0016021,GO:0005770,GO:0005765,GO:0048471,GO:0030904,GO:0005802,GO:0005537,GO:0015578,GO:1905394,GO:0006886,GO:0033299	endosome|integral component of membrane|late endosome|lysosomal membrane|perinuclear region of cytoplasm|retromer complex|trans-Golgi network|mannose binding|mannose transmembrane transporter activity|retromer complex binding|intracellular protein transport|secretion of lysosomal enzymes	ko04142,ko04145,ko05132	Lysosome|Phagosome|Salmonella infection
YIF1A	26.2263	26.8294	26.5279	GeneID:123374996	54TM	protein YIF1A isoform X1 [Chelonoidis abingdonii]	GO:0030134,GO:0005789,GO:0005793,GO:0030173,GO:0006888,GO:0036498,GO:0015031	COPII-coated ER to Golgi transport vesicle|endoplasmic reticulum membrane|endoplasmic reticulum-Golgi intermediate compartment|integral component of Golgi membrane|ER to Golgi vesicle-mediated transport|IRE1-mediated unfolded protein response|protein transport
IL4R	34.484	36.01	35.247	GeneID:123344255	582J2.1	interleukin-4 receptor subunit alpha [Gopherus evgoodei]			ko04060,ko04151,ko04630,ko04640,ko04658,ko04659,ko05200,ko05321	Cytokine-cytokine receptor interaction|PI3K-Akt signaling pathway|Jak-STAT signaling pathway|Hematopoietic cell lineage|Th1 and Th2 cell differentiation|Th17 cell differentiation|Pathways in cancer|Inflammatory bowel disease (IBD)
LOC123347001	0.111382	0.305123	0.208252	GeneID:123347001	5HT3R	5-hydroxytryptamine receptor 3A-like [Gopherus evgoodei]	GO:0030054,GO:0030285,GO:0045211,GO:0005230,GO:0004890,GO:0006812	cell junction|integral component of synaptic vesicle membrane|postsynaptic membrane|extracellular ligand-gated ion channel activity|GABA-A receptor activity|cation transport
LOC123346341	0.12577	0.42806	0.276915	GeneID:123346341	5HT3R	5-hydroxytryptamine receptor 3A-like [Chrysemys picta bellii]	GO:0030424,GO:0030054,GO:0032154,GO:0005737,GO:0098978,GO:0005887,GO:0099055,GO:0099056,GO:0043005,GO:0043025,GO:0005886,GO:1904602,GO:0045202,GO:0051378,GO:0022850,GO:0004888,GO:0071363,GO:0007268,GO:0034220,GO:0050877,GO:0032414,GO:0042391,GO:0042220,GO:0045471,GO:0007165	axon|cell junction|cleavage furrow|cytoplasm|glutamatergic synapse|integral component of plasma membrane|integral component of postsynaptic membrane|integral component of presynaptic membrane|neuron projection|neuronal cell body|plasma membrane|serotonin-activated cation-selective channel complex|synapse|serotonin binding|serotonin-gated cation-selective channel activity|transmembrane signaling r…
LOC123378281	0.181755	0.127668	0.154711	GeneID:123378281	5ht5b	5-hydroxytryptamine receptor 5A-like [Chrysemys picta bellii]	GO:0030425,GO:0005887,GO:0016020,GO:0008144,GO:0004930,GO:0004993,GO:0030594,GO:0051378,GO:0007198,GO:0007268,GO:0007187,GO:0007210	dendrite|integral component of plasma membrane|membrane|drug binding|G protein-coupled receptor activity|G protein-coupled serotonin receptor activity|neurotransmitter receptor activity|serotonin binding|adenylate cyclase-inhibiting serotonin receptor signaling pathway|chemical synaptic transmission|G protein-coupled receptor signaling pathway, coupled to cyclic nucleotide second messenger|seroto…	ko04020,ko04080,ko04726	Calcium signaling pathway|Neuroactive ligand-receptor interaction|Serotonergic synapse
LOC123371577	0.114068	0.0744	0.0942339	GeneID:123371577	5ht7	5-hydroxytryptamine receptor 7-like [Chelonoidis abingdonii]	GO:0005887,GO:0004993,GO:0007268,GO:0007623,GO:0006939,GO:0042310	integral component of plasma membrane|G protein-coupled serotonin receptor activity|chemical synaptic transmission|circadian rhythm|smooth muscle contraction|vasoconstriction	ko04014,ko04020,ko04080,ko04361,ko04726	Ras signaling pathway|Calcium signaling pathway|Neuroactive ligand-receptor interaction|Axon regeneration|Serotonergic synapse
TPBG	4.2343	4.34722	4.29076	GeneID:123366877	5T4	trophoblast glycoprotein [Gopherus evgoodei]	GO:0009986,GO:0005783,GO:0005887,GO:0007155,GO:0051965	cell surface|endoplasmic reticulum|integral component of plasma membrane|cell adhesion|positive regulation of synapse assembly
TUBGCP4	7.12364	6.7698	6.94672	GeneID:123344693	76P	gamma-tubulin complex component 4 isoform X1 [Chrysemys picta bellii]	GO:0005813,GO:0005829,GO:0000923,GO:0000930,GO:0008274,GO:0016020,GO:0005874,GO:0015630,GO:0055037,GO:0000922,GO:0005816,GO:0043015,GO:0005200,GO:0031122,GO:0051321,GO:0007020,GO:0051415,GO:0090307,GO:0065003	centrosome|cytosol|equatorial microtubule organizing center|gamma-tubulin complex|gamma-tubulin ring complex|membrane|microtubule|microtubule cytoskeleton|recycling endosome|spindle pole|spindle pole body|gamma-tubulin binding|structural constituent of cytoskeleton|cytoplasmic microtubule organization|meiotic cell cycle|microtubule nucleation|microtubule nucleation by interphase microtubule organ…
CCT2	141.229	145.293	143.261	GeneID:123355500	99D8.1	T-complex protein 1 subunit beta [Chelonoidis abingdonii]	GO:0035578,GO:0044297,GO:0005832,GO:0005829,GO:0070062,GO:0005576,GO:0005874,GO:0043209,GO:0002199,GO:0005524,GO:0044183,GO:0031625,GO:0051082,GO:0007339,GO:0051086,GO:0051131,GO:0043312,GO:1904851,GO:1904871,GO:0051973,GO:1904874,GO:0032212,GO:0006457,GO:0050821,GO:0090666,GO:1901998	azurophil granule lumen|cell body|chaperonin-containing T-complex|cytosol|extracellular exosome|extracellular region|microtubule|myelin sheath|zona pellucida receptor complex|ATP binding|protein binding involved in protein folding|ubiquitin protein ligase binding|unfolded protein binding|binding of sperm to zona pellucida|chaperone mediated protein folding independent of cofactor|chaperone-mediat…
A4GALT	0.776486	0.243733	0.510109	GeneID:123353369	A14GALT	lactosylceramide 4-alpha-galactosyltransferase isoform X2 [Chelonoidis abingdonii]	GO:0000139,GO:0016021,GO:0008378,GO:0050512,GO:0006629,GO:0006486	Golgi membrane|integral component of membrane|galactosyltransferase activity|lactosylceramide 4-alpha-galactosyltransferase activity|lipid metabolic process|protein glycosylation	ko00601,ko00603	Glycosphingolipid biosynthesis - lacto and neolacto series|Glycosphingolipid biosynthesis - globo and isoglobo series
SQSTM1	123.377	120.792	122.085	GeneID:123375625	A170	sequestosome-1 isoform X1 [Chelonoidis abingdonii]	GO:0016235,GO:0044753,GO:0044754,GO:0005776,GO:0005737,GO:0005829,GO:0005783,GO:0016234,GO:0043231,GO:0005770,GO:0097413,GO:0005739,GO:0000932,GO:0000407,GO:0016605,GO:0030017,GO:0097225,GO:0019899,GO:0042802,GO:0035255,GO:0070530,GO:0042803,GO:0019901,GO:0005080,GO:0042169,GO:0003712,GO:0043130,GO:0031625,GO:0008270,GO:0035973,GO:0006915,GO:0006914,GO:0030154,GO:0007032,GO:0002376,GO:0016236,GO:…	aggresome|amphisome|autolysosome|autophagosome|cytoplasm|cytosol|endoplasmic reticulum|inclusion body|intracellular membrane-bounded organelle|late endosome|Lewy body|mitochondrion|P-body|phagophore assembly site|PML body|sarcomere|sperm midpiece|enzyme binding|identical protein binding|ionotropic glutamate receptor binding|K63-linked polyubiquitin modification-dependent protein binding|protein h…	ko04137,ko04140,ko04217,ko04218,ko04380,ko05131,ko05418	Mitophagy - animal|Autophagy - animal|Necroptosis|Cellular senescence|Osteoclast differentiation|Shigellosis|Fluid shear stress and atherosclerosis
LOC123350527	1030.13	1102.75	1066.44	GeneID:123350527	A18HNRNP	Putative RNA-binding protein 3 [Chelonia mydas]	GO:0005737,GO:0010494,GO:0005730,GO:0005654,GO:0005634,GO:1990904,GO:0005681,GO:0003730,GO:0008266,GO:0003723,GO:0070181,GO:0030371,GO:0048255,GO:0048026,GO:0045727,GO:0009409,GO:0009411,GO:0034063	cytoplasm|cytoplasmic stress granule|nucleolus|nucleoplasm|nucleus|ribonucleoprotein complex|spliceosomal complex|mRNA 3'-UTR binding|poly(U) RNA binding|RNA binding|small ribosomal subunit rRNA binding|translation repressor activity|mRNA stabilization|positive regulation of mRNA splicing, via spliceosome|positive regulation of translation|response to cold|response to UV|stress granule assembly
LOC123347304	0	0.0714101	0.035705	GeneID:123347304	A1bg	alpha-1B-glycoprotein-like isoform X1 [Terrapene carolina triunguis]	GO:0005576	extracellular region		Proximal tubule bicarbonate reclamation|Pancreatic secretion|Bile secretion
LOC123347454	0	0.119546	0.0597732	GeneID:123347454	A1BG	Fc receptor-like protein 5 isoform X1 [Gopherus evgoodei]	GO:0005576	extracellular region
LOC123349926	0.0333737	0	0.0166869	GeneID:123349926	A1BG	immunoglobulin superfamily member 1-like [Gopherus evgoodei]	GO:0005576	extracellular region
LOC123350133	0.439074	0.240562	0.339818	GeneID:123350133	A1BG	immunoglobulin superfamily member 1-like [Gopherus evgoodei]	GO:0005576	extracellular region
LOC123349929	4.42245	3.60084	4.01164	GeneID:123349929	A1BG	immunoglobulin superfamily member 1-like [Gopherus evgoodei]	GO:0005576	extracellular region
ADRA2A	0.155764	0.0948229	0.125293	GeneID:123375074	A2AR	alpha-2A adrenergic receptor [Gopherus evgoodei]	GO:0005887,GO:0005622,GO:0004935,GO:0031692,GO:0004938,GO:0051379,GO:0046982,GO:0071880,GO:0007189,GO:0007193,GO:0007188,GO:1901020,GO:0051926,GO:0030168,GO:0043268,GO:0006940,GO:0019229	integral component of plasma membrane|intracellular|adrenergic receptor activity|alpha-1B adrenergic receptor binding|alpha2-adrenergic receptor activity|epinephrine binding|protein heterodimerization activity|adenylate cyclase-activating adrenergic receptor signaling pathway|adenylate cyclase-activating G protein-coupled receptor signaling pathway|adenylate cyclase-inhibiting G protein-coupled r…	ko04022,ko04080	cGMP-PKG signaling pathway|Neuroactive ligand-receptor interaction
LOC123368468	1.19857	0.601958	0.900266	GeneID:123368468	A2D	ataxin-2-like protein isoform X3 [Chelonoidis abingdonii]	GO:0010494,GO:0005829,GO:0016020,GO:0016607,GO:0045296,GO:0003723,GO:0010603,GO:0034063	cytoplasmic stress granule|cytosol|membrane|nuclear speck|cadherin binding|RNA binding|regulation of cytoplasmic mRNA processing body assembly|stress granule assembly	ko04711	Circadian rhythm - fly
LOC123367989	5.28188	2.88324	4.08256	GeneID:123367989	A2D	ataxin-2-like protein isoform X1 [Terrapene carolina triunguis]	GO:0010494,GO:0005829,GO:0016020,GO:0016607,GO:0045296,GO:0003723,GO:0010603,GO:0034063	cytoplasmic stress granule|cytosol|membrane|nuclear speck|cadherin binding|RNA binding|regulation of cytoplasmic mRNA processing body assembly|stress granule assembly	ko04711	Circadian rhythm - fly
GGACT	2.34049	1.89974	2.12011	GeneID:123365821	A2ld1	gamma-glutamylaminecyclotransferase [Chelonoidis abingdonii]	GO:0061929,GO:0042219	gamma-glutamylaminecyclotransferase activity|cellular modified amino acid catabolic process
LOC123356523	0	0.00912969	0.00456485	GeneID:123356523	A2ML1	alpha-2-macroglobulin-like protein 1 [Gopherus evgoodei]	GO:0070062,GO:0005615,GO:0030414,GO:0004867,GO:0052548	extracellular exosome|extracellular space|peptidase inhibitor activity|serine-type endopeptidase inhibitor activity|regulation of endopeptidase activity
LOC123356422	0	0.0455029	0.0227515	GeneID:123356422	A2ML1	alpha-2-macroglobulin-like protein 1 [Gopherus evgoodei]	GO:0070062,GO:0005615,GO:0030414,GO:0004867,GO:0052548	extracellular exosome|extracellular space|peptidase inhibitor activity|serine-type endopeptidase inhibitor activity|regulation of endopeptidase activity		Neuroactive ligand-receptor interaction|Relaxin signaling pathway
LOC123346559	0.0225781	0	0.0112891	GeneID:123346559	A2ML1	alpha-2-macroglobulin-like protein 1 [Chrysemys picta bellii]	GO:0070062,GO:0005615,GO:0030414,GO:0004867,GO:0052548	extracellular exosome|extracellular space|peptidase inhibitor activity|serine-type endopeptidase inhibitor activity|regulation of endopeptidase activity
A2ML1	0.0265496	0.105055	0.0658024	GeneID:123355560	A2ML1	alpha-2-macroglobulin-like protein 1 isoform X1 [Chrysemys picta bellii]	GO:0070062,GO:0005615,GO:0030414,GO:0004867,GO:0052548	extracellular exosome|extracellular space|peptidase inhibitor activity|serine-type endopeptidase inhibitor activity|regulation of endopeptidase activity
LRPAP1	68.9911	70.8857	69.9384	GeneID:123371579	A2MRAP	alpha-2-macroglobulin receptor-associated protein isoform X2 [Gopherus evgoodei]	GO:0009986,GO:0005801,GO:0005783,GO:0005793,GO:0005768,GO:0031904,GO:0005576,GO:0005794,GO:0005796,GO:0005886,GO:0048237,GO:0001540,GO:0008201,GO:0035473,GO:0050750,GO:0048019,GO:0005102,GO:0070326,GO:1900116,GO:1900222,GO:0060548,GO:0032091,GO:0002091,GO:0010916,GO:1900223,GO:0048259,GO:0045056	cell surface|cis-Golgi network|endoplasmic reticulum|endoplasmic reticulum-Golgi intermediate compartment|endosome|endosome lumen|extracellular region|Golgi apparatus|Golgi lumen|plasma membrane|rough endoplasmic reticulum lumen|amyloid-beta binding|heparin binding|lipase binding|low-density lipoprotein particle receptor binding|receptor antagonist activity|signaling receptor binding|very-low-den…	ko04979	Cholesterol metabolism
PLP2	175.485	194.835	185.16	GeneID:123357098	A4	proteolipid protein 2 [Chelonoidis abingdonii]	GO:0005783,GO:0005789,GO:0016021,GO:0016020,GO:0005886,GO:0019956,GO:0015075,GO:0006935,GO:0019221,GO:0006811	endoplasmic reticulum|endoplasmic reticulum membrane|integral component of membrane|membrane|plasma membrane|chemokine binding|ion transmembrane transporter activity|chemotaxis|cytokine-mediated signaling pathway|ion transport
LOC123377140	0.0491746	0	0.0245873	GeneID:123377140	A4gnt	alpha-1,4-N-acetylglucosaminyltransferase-like [Chelonoidis abingdonii]	GO:0000139,GO:0016021,GO:0008375,GO:0009101,GO:0050680,GO:0006493	Golgi membrane|integral component of membrane|acetylglucosaminyltransferase activity|glycoprotein biosynthetic process|negative regulation of epithelial cell proliferation|protein O-linked glycosylation
AAAS	5.29178	4.739	5.01539	GeneID:123353870	Aaas	aladin isoform X1 [Chrysemys picta bellii]	GO:0005813,GO:0005829,GO:0031965,GO:0005643,GO:0005654,GO:0009566,GO:0007612,GO:0051028,GO:0006913,GO:0015031	centrosome|cytosol|nuclear membrane|nuclear pore|nucleoplasm|fertilization|learning|mRNA transport|nucleocytoplasmic transport|protein transport	ko03013	RNA transport
LOC123378737	5.88359	4.94519	5.41439	GeneID:123378737	aad-a	alpha-aspartyl dipeptidase-like [Chrysemys picta bellii]	GO:0005737,GO:0016805,GO:0008236	cytoplasm|dipeptidase activity|serine-type peptidase activity
NCEH1	4.15981	3.65729	3.90855	GeneID:123377416	AADACL1	neurabin-2 [Platysternon megacephalum]	GO:0005789,GO:0016021,GO:0016020,GO:0004771,GO:0016042,GO:0034383	endoplasmic reticulum membrane|integral component of membrane|membrane|sterol esterase activity|lipid catabolic process|low-density lipoprotein particle clearance	ko04927,ko04934,ko04976,ko04979	Cortisol synthesis and secretion|Cushing syndrome|Bile secretion|Cholesterol metabolism
LOC123354482	2.83596	3.00732	2.92164	GeneID:123354482	AADACL4	arylacetamide deacetylase-like 4 [Chelonoidis abingdonii]	GO:0016021,GO:0052689	integral component of membrane|carboxylic ester hydrolase activity
AADAT	5.74575	4.99755	5.37165	GeneID:123370622	AADAT	kynurenine/alpha-aminoadipate aminotransferase, mitochondrial-like [Chrysemys picta bellii]	GO:0005759,GO:0047536,GO:0016212,GO:0042803,GO:0030170,GO:0006103,GO:0009058,GO:0006536,GO:0070189,GO:0033512,GO:0006554,GO:0006569	mitochondrial matrix|2-aminoadipate transaminase activity|kynurenine-oxoglutarate transaminase activity|protein homodimerization activity|pyridoxal phosphate binding|2-oxoglutarate metabolic process|biosynthetic process|glutamate metabolic process|kynurenine metabolic process|L-lysine catabolic process to acetyl-CoA via saccharopine|lysine catabolic process|tryptophan catabolic process	ko00300,ko00310,ko00380	Lysine biosynthesis|Lysine degradation|Tryptophan metabolism
LOC123360433	20.702	22.3175	21.5098	GeneID:123360433	AAEL002766	fatty acid amide hydrolase-like [Terrapene carolina triunguis]	GO:0030956,GO:0005739,GO:0004040,GO:0005524,GO:0050567,GO:0070681,GO:0032543	glutamyl-tRNA(Gln) amidotransferase complex|mitochondrion|amidase activity|ATP binding|glutaminyl-tRNA synthase (glutamine-hydrolyzing) activity|glutaminyl-tRNAGln biosynthesis via transamidation|mitochondrial translation
MPG	1.47227	0.917603	1.19494	GeneID:123343711	AAG	DNA-3-methyladenine glycosylase isoform X2 [Chelonoidis abingdonii]			ko03410	Base excision repair
CHCHD2	132.102	149.048	140.575	GeneID:123352836	AAG10	coiled-coil-helix-coiled-coil-helix domain-containing protein 2 [Chelonia mydas]	GO:0005758,GO:0005739,GO:0005634,GO:0043565,GO:0008134,GO:0007005,GO:0045944,GO:1900037	mitochondrial intermembrane space|mitochondrion|nucleus|sequence-specific DNA binding|transcription factor binding|mitochondrion organization|positive regulation of transcription by RNA polymerase II|regulation of cellular response to hypoxia
AGPS	7.65701	7.13804	7.39752	GeneID:123378887	AAG5	alkyldihydroxyacetonephosphate synthase, peroxisomal isoform X1 [Gopherus evgoodei]	GO:0005829,GO:0016020,GO:0005739,GO:0005730,GO:0005782,GO:0005778,GO:0005777,GO:0008609,GO:0071949,GO:0016491,GO:0008611,GO:0008610,GO:0006625	cytosol|membrane|mitochondrion|nucleolus|peroxisomal matrix|peroxisomal membrane|peroxisome|alkylglycerone-phosphate synthase activity|FAD binding|oxidoreductase activity|ether lipid biosynthetic process|lipid biosynthetic process|protein targeting to peroxisome	ko00565,ko04146	Ether lipid metabolism|Peroxisome
AAGAB	15.9441	17.1033	16.5237	GeneID:123344139	AAGAB	Alpha- and gamma-adaptin-binding protein p34 [Platysternon megacephalum]	GO:0005829,GO:0015031	cytosol|protein transport
LOC123378180	68.2184	69.0999	68.6591	GeneID:123378180	AAMP	angio-associated migratory cell protein [Gopherus evgoodei]
SERPINF2	0.459729	0.365042	0.412385	GeneID:123353208	AAP	alpha-2-antiplasmin [Gopherus evgoodei]	GO:0072562,GO:0009986,GO:0062023,GO:0070062,GO:0005576,GO:0005615,GO:0005577,GO:0031093,GO:0004866,GO:0002020,GO:0042803,GO:0004867,GO:0006953,GO:0048514,GO:0030199,GO:0042730,GO:0010951,GO:0051918,GO:0010757,GO:0002576,GO:0045597,GO:2000049,GO:0032967,GO:0070374,GO:0046330,GO:0048661,GO:0051496,GO:0045944,GO:0071636,GO:0002034,GO:0010033	blood microparticle|cell surface|collagen-containing extracellular matrix|extracellular exosome|extracellular region|extracellular space|fibrinogen complex|platelet alpha granule lumen|endopeptidase inhibitor activity|protease binding|protein homodimerization activity|serine-type endopeptidase inhibitor activity|acute-phase response|blood vessel morphogenesis|collagen fibril organization|fibrinol…	ko04610	Complement and coagulation cascades
AAR2	4.35835	5.31862	4.83848	GeneID:123348584	AAR2	protein AAR2 homolog isoform X1 [Gopherus evgoodei]	GO:0005681,GO:0006397,GO:0008380	spliceosomal complex|mRNA processing|RNA splicing
ADCK2	1.86846	2.01815	1.9433	GeneID:123361821	AARF	uncharacterized aarF domain-containing protein kinase 2 isoform X1 [Chelonoidis abingdonii]	GO:0016021,GO:0005524,GO:0004674	integral component of membrane|ATP binding|protein serine/threonine kinase activity
AARS1	50.2855	43.7062	46.9958	GeneID:123349281	AARS	alanine--tRNA ligase, cytoplasmic isoform X1 [Chelonoidis abingdonii]	GO:0005737,GO:0005829,GO:0070062,GO:0016020,GO:0004813,GO:0016597,GO:0002161,GO:0005524,GO:0002196,GO:0045182,GO:0000049,GO:0008270,GO:0006419,GO:0021680,GO:0043524,GO:0050885,GO:0140018,GO:0006418,GO:0006400,GO:0008033	cytoplasm|cytosol|extracellular exosome|membrane|alanine-tRNA ligase activity|amino acid binding|aminoacyl-tRNA editing activity|ATP binding|Ser-tRNA(Ala) hydrolase activity|translation regulator activity|tRNA binding|zinc ion binding|alanyl-tRNA aminoacylation|cerebellar Purkinje cell layer development|negative regulation of neuron apoptotic process|neuromuscular process controlling balance|regu…	ko00970	Aminoacyl-tRNA biosynthesis
AARS2	4.35792	4.42156	4.38974	GeneID:123366207	AARSL	protein SPT2-like protein [Platysternon megacephalum]	GO:0005739,GO:0004813,GO:0016597,GO:0005524,GO:0000049,GO:0008270,GO:0006419,GO:0070143,GO:0033108,GO:0006400	mitochondrion|alanine-tRNA ligase activity|amino acid binding|ATP binding|tRNA binding|zinc ion binding|alanyl-tRNA aminoacylation|mitochondrial alanyl-tRNA aminoacylation|mitochondrial respiratory chain complex assembly|tRNA modification	ko00970	Aminoacyl-tRNA biosynthesis
AASS	4.46928	3.7214	4.09534	GeneID:123344384	AASS	alpha-aminoadipic semialdehyde synthase, mitochondrial isoform X1 [Gopherus evgoodei]	GO:0005737,GO:0005739,GO:0047131,GO:0047130,GO:0004753,GO:0033512,GO:0019878	cytoplasm|mitochondrion|saccharopine dehydrogenase (NAD+, L-glutamate-forming) activity|saccharopine dehydrogenase (NADP+, L-lysine-forming) activity|saccharopine dehydrogenase activity|L-lysine catabolic process to acetyl-CoA via saccharopine|lysine biosynthetic process via aminoadipic acid	ko00310	Lysine degradation
GPT2	5.39827	4.74563	5.07195	GeneID:123349480	AAT2	secreted frizzled-related protein 1 [Platysternon megacephalum]	GO:0005759,GO:0004021,GO:0030170,GO:0006103,GO:0008652,GO:0042853,GO:0042851	mitochondrial matrix|L-alanine:2-oxoglutarate aminotransferase activity|pyridoxal phosphate binding|2-oxoglutarate metabolic process|cellular amino acid biosynthetic process|L-alanine catabolic process|L-alanine metabolic process	ko00220,ko00250	Arginine biosynthesis|Alanine, aspartate and glutamate metabolism
LOC123356994	0.0190317	0	0.00951585	GeneID:123356994	Aatyk	serine/threonine-protein kinase LMTK1 isoform X2 [Gopherus evgoodei]	GO:0030425,GO:0005783,GO:0030426,GO:0016021,GO:0048471,GO:0005524,GO:0004674,GO:0004713,GO:0006915,GO:0007420,GO:0030517,GO:0051402,GO:0038083,GO:0046777,GO:0032482	dendrite|endoplasmic reticulum|growth cone|integral component of membrane|perinuclear region of cytoplasm|ATP binding|protein serine/threonine kinase activity|protein tyrosine kinase activity|apoptotic process|brain development|negative regulation of axon extension|neuron apoptotic process|peptidyl-tyrosine autophosphorylation|protein autophosphorylation|Rab protein signal transduction
LMTK2	4.20423	3.65314	3.92868	GeneID:123343944	AATYK2	serine/threonine-protein kinase LMTK2 [Terrapene carolina triunguis]
SET	165.177	160.912	163.044	GeneID:123352536	Ab1-115	protein SET [Apteryx rowi]	GO:0005737,GO:0005829,GO:0005783,GO:0005654,GO:0048471,GO:0003677,GO:0006334	cytoplasm|cytosol|endoplasmic reticulum|nucleoplasm|perinuclear region of cytoplasm|DNA binding|nucleosome assembly
LOC123361695	27.9024	33.3383	30.6203	GeneID:123361695	Ab2-416	PEST proteolytic signal-containing nuclear protein isoform X3 [Gopherus evgoodei]	GO:0005634,GO:0007049,GO:0043161,GO:0016567	nucleus|cell cycle|proteasome-mediated ubiquitin-dependent protein catabolic process|protein ubiquitination
HNRNPAB	207.485	228.909	218.197	GeneID:123375997	ABBP1	heterogeneous nuclear ribonucleoprotein A/B isoform X1 [Chrysemys picta bellii]	GO:0005737,GO:0005654,GO:0005634,GO:1990904,GO:0090575,GO:0003729,GO:0003723,GO:0043565,GO:1990837,GO:0001837,GO:0045893	cytoplasm|nucleoplasm|nucleus|ribonucleoprotein complex|RNA polymerase II transcription factor complex|mRNA binding|RNA binding|sequence-specific DNA binding|sequence-specific double-stranded DNA binding|epithelial to mesenchymal transition|positive regulation of transcription, DNA-templated
ABCA1	0.187755	0.178305	0.18303	GeneID:123373198	ABC1	phospholipid-transporting ATPase ABCA1 isoform X1 [Chelonoidis abingdonii]			ko02010,ko04975,ko04979	ABC transporters|Fat digestion and absorption|Cholesterol metabolism
LOC123372271	0.492926	0.489251	0.491089	GeneID:123372271	ABC1	LOW QUALITY PROTEIN: phospholipid-transporting ATPase ABCA1 [Gopherus evgoodei]			ko02010,ko04975,ko04979	ABC transporters|Fat digestion and absorption|Cholesterol metabolism
ABCA7	0.505344	0.315137	0.41024	GeneID:123355992	ABC1	phospholipid-transporting ATPase ABCA7 [Terrapene carolina triunguis]			ko02010,ko04975,ko04979	ABC transporters|Fat digestion and absorption|Cholesterol metabolism
HEATR6	5.35269	6.14836	5.75052	GeneID:123353167	ABC1	HEAT repeat-containing protein 6 [Terrapene carolina triunguis]	GO:0003723	RNA binding
ABCA12	0.290524	0.17686	0.233692	GeneID:123378625	ABC12	ATP-binding cassette sub-family A member 12 [Gopherus evgoodei]			ko02010	ABC transporters
ABCA2	1.31492	1.52857	1.42175	GeneID:123352364	ABC2	ATP-binding cassette sub-family A member 2 isoform X1 [Chrysemys picta bellii]			ko02010,ko04142	ABC transporters|Lysosome
ABCA3	23.2064	18.6107	20.9086	GeneID:123344605	ABC3	ATP-binding cassette sub-family A member 3 [Terrapene carolina triunguis]			ko02010	ABC transporters
ABCF1	94.0622	89.4675	91.7649	GeneID:123346454	Abc50	ATP-binding cassette sub-family F member 1 [Terrapene carolina triunguis]	GO:0005829,GO:0005635,GO:0005654,GO:0042788,GO:0005840,GO:0005524,GO:0016887,GO:0043022,GO:0008494,GO:0045727,GO:0006412,GO:0006413	cytosol|nuclear envelope|nucleoplasm|polysomal ribosome|ribosome|ATP binding|ATPase activity|ribosome binding|translation activator activity|positive regulation of translation|translation|translational initiation
ABCB7	8.61332	6.0489	7.33111	GeneID:123377925	ABC7	ATP-binding cassette sub-family B member 7, mitochondrial [Terrapene carolina triunguis]			ko02010	ABC transporters
ABCG1	0.0814946	0.13643	0.108962	GeneID:123362186	Abc8	TFIIA-alpha and beta-like factor [Platysternon megacephalum]	GO:0005768,GO:0009897,GO:0016021,GO:0005739,GO:0005886,GO:0055037,GO:0043531,GO:0005524,GO:0042626,GO:0017127,GO:0034437,GO:0005548,GO:0046982,GO:0042803,GO:0034041,GO:0019534,GO:0042987,GO:0071403,GO:0033344,GO:0042632,GO:0008203,GO:0030301,GO:0034436,GO:0034375,GO:0032367,GO:0034374,GO:0010888,GO:0010745,GO:0033700,GO:0055091,GO:0045542,GO:0010875,GO:0010872,GO:0006355,GO:0033993,GO:0010033,GO:…	endosome|external side of plasma membrane|integral component of membrane|mitochondrion|plasma membrane|recycling endosome|ADP binding|ATP binding|ATPase activity, coupled to transmembrane movement of substances|cholesterol transporter activity|glycoprotein transporter activity|phospholipid transporter activity|protein heterodimerization activity|protein homodimerization activity|sterol-transporti…	ko02010	ABC transporters
ABCA13	0.00754952	0.0367669	0.0221582	GeneID:123364916	ABCA13	LOW QUALITY PROTEIN: ATP-binding cassette sub-family A member 13 [Gopherus evgoodei]			ko02010	ABC transporters
LOC123347019	1.02691	1.00165	1.01428	GeneID:123347019	ABCA8	ATP-binding cassette sub-family A member 8 [Chrysemys picta bellii]			ko02010	ABC transporters
ABCB10	2.55104	1.93738	2.24421	GeneID:123367413	ABCB10	solute carrier family 13 member 3 [Platysternon megacephalum]			ko02010	ABC transporters
ABCB1	15.5253	13.1121	14.3187	GeneID:123363669	ABCB4	multidrug resistance protein 1 isoform X2 [Chrysemys picta bellii]
LOC123363810	0.0463382	0.0634701	0.0549042	GeneID:123363810	ABCB5	ATP-binding cassette sub-family B member 5-like [Chelonoidis abingdonii]			ko02010	ABC transporters
ABCB6	27.9217	23.1031	25.5124	GeneID:123343328	abcb6	myosin-13-like [Platysternon megacephalum]	GO:0005783,GO:0005794,GO:0016021,GO:0005741,GO:0005886,GO:0005524,GO:0042626	endoplasmic reticulum|Golgi apparatus|integral component of membrane|mitochondrial outer membrane|plasma membrane|ATP binding|ATPase activity, coupled to transmembrane movement of substances	ko02010	ABC transporters
ABCB8	13.3782	13.9443	13.6613	GeneID:123363379	abcb8	dihydrolipoamide succinyltransferase [Platysternon megacephalum]			ko02010	ABC transporters
ABCC2	0.0821866	0.075048	0.0786173	GeneID:123375125	ABCC2	canalicular multispecific organic anion transporter 1 isoform X1 [Terrapene carolina triunguis]			ko01523,ko01524,ko02010,ko04976	Antifolate resistance|Platinum drug resistance|ABC transporters|Bile secretion
CFTR	0	0.0461591	0.0230795	GeneID:123362073	ABCC7	cystic fibrosis transmembrane conductance regulator [Chrysemys picta bellii]	GO:0016324,GO:0034707,GO:0005829,GO:0005769,GO:0031901,GO:0005789,GO:0016021,GO:0005887,GO:0016020,GO:0005634,GO:0005886,GO:0055038,GO:0005524,GO:0016887,GO:0042626,GO:0015106,GO:0005254,GO:0019869,GO:0015108,GO:0005260,GO:0015701,GO:0071320,GO:1904322,GO:1902476,GO:0051454,GO:0060081,GO:0050891,GO:0048240,GO:0035377,GO:0055085	apical plasma membrane|chloride channel complex|cytosol|early endosome|early endosome membrane|endoplasmic reticulum membrane|integral component of membrane|integral component of plasma membrane|membrane|nucleus|plasma membrane|recycling endosome membrane|ATP binding|ATPase activity|ATPase activity, coupled to transmembrane movement of substances|bicarbonate transmembrane transporter activity|chl…	ko02010,ko04024,ko04152,ko04530,ko04971,ko04972,ko04976,ko05110
ABCD1	9.15844	10.7649	9.96168	GeneID:123357387	Abcd1	seryl-tRNA synthetase [Platysternon megacephalum]	GO:0005789,GO:0005779,GO:0005765,GO:0031966,GO:0048471,GO:0005778,GO:0005777,GO:0043531,GO:0005524,GO:0042626,GO:0019899,GO:0015607,GO:0005324,GO:0042803,GO:0006635,GO:0030497,GO:0055089,GO:0042758,GO:0043217,GO:1900016,GO:1903427,GO:1990535,GO:0015910,GO:0007031,GO:0032000,GO:2001280,GO:1900407,GO:0051900,GO:0002082,GO:0055092,GO:0042760,GO:0036113	endoplasmic reticulum membrane|integral component of peroxisomal membrane|lysosomal membrane|mitochondrial membrane|perinuclear region of cytoplasm|peroxisomal membrane|peroxisome|ADP binding|ATP binding|ATPase activity, coupled to transmembrane movement of substances|enzyme binding|fatty-acyl-CoA transmembrane transporter activity|long-chain fatty acid transporter activity|protein homodimerizati…	ko02010,ko04146	ABC transporters|Peroxisome
ABCF3	29.4422	29.8783	29.6602	GeneID:123377279	ABCF3	ATP-binding cassette sub-family F member 3 [Chelonoidis abingdonii]	GO:0016020,GO:0005524,GO:0016887,GO:0045296,GO:0051607	membrane|ATP binding|ATPase activity|cadherin binding|defense response to virus
LOC123374742	4.1286	3.31475	3.72167	GeneID:123374742	ABCG2	ATP-binding cassette sub-family G member 2 [Platysternon megacephalum]	GO:0016324,GO:0016021,GO:0031966,GO:0005886,GO:0043235,GO:0005524,GO:0042626,GO:0015238,GO:0033344,GO:0055085	apical plasma membrane|integral component of membrane|mitochondrial membrane|plasma membrane|receptor complex|ATP binding|ATPase activity, coupled to transmembrane movement of substances|drug transmembrane transporter activity|cholesterol efflux|transmembrane transport	ko01523,ko02010,ko04976	Antifolate resistance|ABC transporters|Bile secretion
LOC123370704	0	0.0176388	0.00881938	GeneID:123370704	ABCP	ATP-binding cassette sub-family G member 2-like isoform X1 [Terrapene carolina triunguis]			ko01523,ko02010,ko04976
LOC123370703	0	0.403748	0.201874	GeneID:123370703	ABCP	ATP-binding cassette sub-family G member 2-like [Gopherus evgoodei]			ko01523,ko02010,ko04976	Pathways in cancer|Transcriptional misregulation in cancer|Acute myeloid leukemia
ABCA4	0.031284	0.00571334	0.0184986	GeneID:123376602	Abcr	retinal-specific phospholipid-transporting ATPase ABCA4-like [Terrapene carolina triunguis]	GO:0005887,GO:0043231,GO:0001750,GO:0005524,GO:0016887,GO:0042626,GO:0090555,GO:0005548,GO:0004012,GO:0006869,GO:0006649,GO:0045332,GO:0045494,GO:0050896,GO:0007601	integral component of plasma membrane|intracellular membrane-bounded organelle|photoreceptor outer segment|ATP binding|ATPase activity|ATPase activity, coupled to transmembrane movement of substances|phosphatidylethanolamine-translocating ATPase activity|phospholipid transporter activity|phospholipid-translocating ATPase activity|lipid transport|phospholipid transfer to membrane|phospholipid tran…	ko02010	ABC transporters
MSC	0.737709	1.54374	1.14073	GeneID:123364132	ABF1	sodium- and chloride-dependent transporter XTRP3 [Platysternon megacephalum]	GO:0005654,GO:0005634,GO:0001206,GO:0003700,GO:0000981,GO:0046983,GO:0000980,GO:0003714,GO:0014707,GO:1990830,GO:0060539,GO:0060021,GO:0006366	nucleoplasm|nucleus|distal enhancer DNA-binding transcription repressor activity, RNA polymerase II-specific|DNA-binding transcription factor activity|DNA-binding transcription factor activity, RNA polymerase II-specific|protein dimerization activity|RNA polymerase II distal enhancer sequence-specific DNA binding|transcription corepressor activity|branchiomeric skeletal muscle development|cellula…
ALKBH2	0.935885	1.08329	1.00959	GeneID:123351044	ABH2	Alpha-ketoglutarate-dependent dioxygenase alkB-like protein 2 [Platysternon megacephalum]	GO:0005634,GO:0103053,GO:0051747,GO:0043734,GO:0008198,GO:0006307,GO:0035511	nucleus|1-ethyladenine demethylase activity|cytosine C-5 DNA demethylase activity|DNA-N1-methyladenine dioxygenase activity|ferrous iron binding|DNA dealkylation involved in DNA repair|oxidative DNA demethylation
ALKBH5	10.8927	12.0939	11.4933	GeneID:123343975	ABH5	Myosin-XV [Chelonia mydas]	GO:0005829,GO:0005794,GO:0016607,GO:0005654,GO:0005634,GO:0046872,GO:0035515,GO:0016706,GO:0003723,GO:0030154,GO:0006307,GO:0006406,GO:0006397,GO:0035553,GO:0001666,GO:0007283	cytosol|Golgi apparatus|nuclear speck|nucleoplasm|nucleus|metal ion binding|oxidative RNA demethylase activity|oxidoreductase activity, acting on paired donors, with incorporation or reduction of molecular oxygen, 2-oxoglutarate as one donor, and incorporation of one atom each of oxygen into both donors|RNA binding|cell differentiation|DNA dealkylation involved in DNA repair|mRNA export from nucl…
LOC123366446	3.27471	4.3554	3.81506	GeneID:123366446	ABHD1	protein ABHD1 isoform X19 [Gopherus evgoodei]	GO:0016021,GO:0047372,GO:0016298,GO:0034338,GO:0044255,GO:0051792,GO:0051793	integral component of membrane|acylglycerol lipase activity|lipase activity|short-chain carboxylesterase activity|cellular lipid metabolic process|medium-chain fatty acid biosynthetic process|medium-chain fatty acid catabolic process
ABHD1	3.96297	5.57224	4.7676	GeneID:123367687	ABHD1	protein ABHD1 isoform X19 [Gopherus evgoodei]	GO:0016021,GO:0047372,GO:0016298,GO:0034338,GO:0044255,GO:0051792,GO:0051793	integral component of membrane|acylglycerol lipase activity|lipase activity|short-chain carboxylesterase activity|cellular lipid metabolic process|medium-chain fatty acid biosynthetic process|medium-chain fatty acid catabolic process
LOC123354730	2.83475	2.237	2.53587	GeneID:123354730	Abhd10	Abhydrolase domain-containing protein 10 [Chelonia mydas]	GO:0005829,GO:0005739,GO:0004553,GO:0102390,GO:0019391	cytosol|mitochondrion|hydrolase activity, hydrolyzing O-glycosyl compounds|mycophenolic acid acyl-glucuronide esterase activity|glucuronoside catabolic process
ABHD10	42.3743	47.7524	45.0633	GeneID:123361764	ABHD10	transgelin-3 isoform X1 [Gopherus evgoodei]	GO:0005829,GO:0005759,GO:0005739,GO:0004553,GO:0102390,GO:0052695,GO:0019391	cytosol|mitochondrial matrix|mitochondrion|hydrolase activity, hydrolyzing O-glycosyl compounds|mycophenolic acid acyl-glucuronide esterase activity|cellular glucuronidation|glucuronoside catabolic process
ABHD12B	0.0483895	0	0.0241947	GeneID:123368922	Abhd12	protein ABHD12B [Chelonoidis abingdonii]	GO:0032281,GO:0032839,GO:0016021,GO:0047372,GO:0004622,GO:0008474,GO:0046464,GO:0007628,GO:0052651,GO:0006660,GO:0002084,GO:0010996	AMPA glutamate receptor complex|dendrite cytoplasm|integral component of membrane|acylglycerol lipase activity|lysophospholipase activity|palmitoyl-(protein) hydrolase activity|acylglycerol catabolic process|adult walking behavior|monoacylglycerol catabolic process|phosphatidylserine catabolic process|protein depalmitoylation|response to auditory stimulus
ABHD17A	18.2704	14.9448	16.6076	GeneID:123355874	ABHD17A	alpha/beta hydrolase domain-containing protein 17A [Terrapene carolina triunguis]	GO:0030054,GO:0043197,GO:0010008,GO:0014069,GO:0045211,GO:0008474	cell junction|dendritic spine|endosome membrane|postsynaptic density|postsynaptic membrane|palmitoyl-(protein) hydrolase activity
ABHD18	8.21476	8.58813	8.40144	GeneID:123371007	Abhd18	protein ABHD18 isoform X2 [Chrysemys picta bellii]	GO:0005576	extracellular region
ABHD2	23.4313	19.6822	21.5568	GeneID:123344084	Abhd2	monoacylglycerol lipase ABHD2 [Terrapene carolina triunguis]	GO:0002080,GO:0001669,GO:0016021,GO:0036126,GO:0097524,GO:0047372,GO:0042562,GO:0016298,GO:0034338,GO:0003707,GO:0007340,GO:0046464,GO:0044255,GO:0051792,GO:0051793,GO:0030336,GO:0032570,GO:0009611,GO:0048240,GO:0043401	acrosomal membrane|acrosomal vesicle|integral component of membrane|sperm flagellum|sperm plasma membrane|acylglycerol lipase activity|hormone binding|lipase activity|short-chain carboxylesterase activity|steroid hormone receptor activity|acrosome reaction|acylglycerol catabolic process|cellular lipid metabolic process|medium-chain fatty acid biosynthetic process|medium-chain fatty acid catabolic…
ABHD3	1.59938	1.94002	1.7697	GeneID:123363695	ABHD3	phospholipase ABHD3 [Gopherus evgoodei]	GO:0016021,GO:0005886,GO:0052740,GO:0047372,GO:0016298,GO:0052739,GO:0008970,GO:0004623,GO:0102567,GO:0102568,GO:0034338,GO:0044255,GO:0051792,GO:0051793,GO:0006656,GO:0046470	integral component of membrane|plasma membrane|1-acyl-2-lysophosphatidylserine acylhydrolase activity|acylglycerol lipase activity|lipase activity|phosphatidylserine 1-acylhydrolase activity|phospholipase A1 activity|phospholipase A2 activity|phospholipase A2 activity (consuming 1,2-dipalmitoylphosphatidylcholine)|phospholipase A2 activity consuming 1,2-dioleoylphosphatidylethanolamine)|short-cha…
ABHD4	68.1937	73.5947	70.8942	GeneID:123347159	Abhd4	(Lyso)-N-acylphosphatidylethanolamine lipase [Gopherus evgoodei]	GO:0005811,GO:0052689,GO:0004622,GO:0016042,GO:0055088,GO:0070291	lipid droplet|carboxylic ester hydrolase activity|lysophospholipase activity|lipid catabolic process|lipid homeostasis|N-acylethanolamine metabolic process
ABHD6	1.95856	1.89766	1.92811	GeneID:123373747	Abhd6	PRA1 family protein 3 [Platysternon megacephalum]	GO:0032281,GO:0098982,GO:0098978,GO:0016021,GO:0099055,GO:0005739,GO:0047372,GO:0004620,GO:0046464,GO:0060292,GO:0030336,GO:0120163,GO:0009395,GO:0046889,GO:2000124,GO:0099178	AMPA glutamate receptor complex|GABA-ergic synapse|glutamatergic synapse|integral component of membrane|integral component of postsynaptic membrane|mitochondrion|acylglycerol lipase activity|phospholipase activity|acylglycerol catabolic process|long-term synaptic depression|negative regulation of cell migration|negative regulation of cold-induced thermogenesis|phospholipid catabolic process|posit…	ko04723	Retrograde endocannabinoid signaling
EPHX4	10.5589	10.0311	10.295	GeneID:123376555	ABHD7	epoxide hydrolase 4 [Chelonoidis abingdonii]	GO:0016021,GO:0016787	integral component of membrane|hydrolase activity
ABHD8	6.81688	5.1324	5.97464	GeneID:123355743	abhd8	zinc finger protein 282-like protein [Platysternon megacephalum]	GO:0016787	hydrolase activity
EPHX3	2.77118	3.50893	3.14006	GeneID:123353892	abhd9	epoxide hydrolase 3 [Terrapene carolina triunguis]	GO:0005783,GO:0016021,GO:0031090,GO:0004301,GO:0006629	endoplasmic reticulum|integral component of membrane|organelle membrane|epoxide hydrolase activity|lipid metabolic process
ABI2	9.52069	8.82268	9.17169	GeneID:123378754	ABI2	abl interactor 2 isoform X3 [Chrysemys picta bellii]	GO:0005913,GO:0005737,GO:0005856,GO:0005829,GO:0030425,GO:0032433,GO:0030027,GO:0005634,GO:0031209,GO:0008093,GO:0003677,GO:0019900,GO:0070064,GO:0044877,GO:0017124,GO:0031625,GO:0008154,GO:0043010,GO:0016477,GO:0007010,GO:0016358,GO:0007611,GO:0018108,GO:2000601,GO:0016601,GO:0016032	cell-cell adherens junction|cytoplasm|cytoskeleton|cytosol|dendrite|filopodium tip|lamellipodium|nucleus|SCAR complex|cytoskeletal adaptor activity|DNA binding|kinase binding|proline-rich region binding|protein-containing complex binding|SH3 domain binding|ubiquitin protein ligase binding|actin polymerization or depolymerization|camera-type eye development|cell migration|cytoskeleton organization…	ko04810	Regulation of actin cytoskeleton
TNIP1	25.1348	22.6147	23.8748	GeneID:123375503	Abin	TNFAIP3-interacting protein 1 isoform X1 [Chelonoidis abingdonii]	GO:0005737,GO:0005829,GO:0005654,GO:0042802,GO:0051019,GO:0031593,GO:0009101,GO:0006954,GO:0007159,GO:0085032,GO:0002755,GO:0070373,GO:0043124,GO:0050729,GO:1903003,GO:0045944	cytoplasm|cytosol|nucleoplasm|identical protein binding|mitogen-activated protein kinase binding|polyubiquitin modification-dependent protein binding|glycoprotein biosynthetic process|inflammatory response|leukocyte cell-cell adhesion|modulation by symbiont of host I-kappaB kinase/NF-kappaB cascade|MyD88-dependent toll-like receptor signaling pathway|negative regulation of ERK1 and ERK2 cascade|n…	ko05131	Shigellosis
TNIP3	44.9835	44.566	44.7747	GeneID:123370672	ABIN3	TNFAIP3-interacting protein 3, partial [Chelonoidis abingdonii]	GO:0005829,GO:0031593,GO:0071222,GO:0006954,GO:0002756,GO:0043124,GO:0016579,GO:0034142	cytosol|polyubiquitin modification-dependent protein binding|cellular response to lipopolysaccharide|inflammatory response|MyD88-independent toll-like receptor signaling pathway|negative regulation of I-kappaB kinase/NF-kappaB signaling|protein deubiquitination|toll-like receptor 4 signaling pathway
ABITRAM	28.3153	32.0804	30.1979	GeneID:123363069	ABITRAM	protein Simiate [Chrysemys picta bellii]
ABL1	20.4118	19.3868	19.8993	GeneID:123352464	ABL	tyrosine-protein kinase ABL1 isoform X8 [Gopherus evgoodei]			ko04012,ko04014,ko04110,ko04360,ko04722,ko05130,ko05131,ko05200,ko05206,ko05220,ko05416	ErbB signaling pathway|Ras signaling pathway|Cell cycle|Axon guidance|Neurotrophin signaling pathway|Pathogenic Escherichia coli infection|Shigellosis|Pathways in cancer|MicroRNAs in cancer|Chronic myeloid leukemia|Viral myocarditis
ABLIM1	16.2945	16.9068	16.6006	GeneID:123373772	Ablim	actin-binding LIM protein 1 isoform X3 [Chrysemys picta bellii]	GO:0015629,GO:0005737,GO:0030027,GO:0014069,GO:0001725,GO:0003779,GO:0051015,GO:0046872,GO:0007411,GO:0060271,GO:0007010,GO:0030032,GO:0045944	actin cytoskeleton|cytoplasm|lamellipodium|postsynaptic density|stress fiber|actin binding|actin filament binding|metal ion binding|axon guidance|cilium assembly|cytoskeleton organization|lamellipodium assembly|positive regulation of transcription by RNA polymerase II	ko04360	Axon guidance
ABL2	5.26912	4.75791	5.01351	GeneID:123375459	ABLL	tyrosine-protein kinase ABL2 isoform X2 [Gopherus evgoodei]			ko04012,ko04014,ko05416	ErbB signaling pathway|Ras signaling pathway|Viral myocarditis
LOC123352336	0.977694	1.0551	1.0164	GeneID:123352336	Abo1	histo-blood group ABO system transferase 1-like isoform X6 [Gopherus evgoodei]	GO:0005576,GO:0005794,GO:0032580,GO:0016021,GO:0031982,GO:0004381,GO:0004380,GO:0046872,GO:0016757,GO:0005975,GO:0042742,GO:0030259,GO:0006486	extracellular region|Golgi apparatus|Golgi cisterna membrane|integral component of membrane|vesicle|fucosylgalactoside 3-alpha-galactosyltransferase activity|glycoprotein-fucosylgalactoside alpha-N-acetylgalactosaminyltransferase activity|metal ion binding|transferase activity, transferring glycosyl groups|carbohydrate metabolic process|defense response to bacterium|lipid glycosylation|protein gl…	ko00601	Glycosphingolipid biosynthesis - lacto and neolacto series
LOC123352335	1.70389	2.98895	2.34642	GeneID:123352335	Abo1	histo-blood group ABO system transferase 1-like isoform X6 [Gopherus evgoodei]	GO:0005576,GO:0005794,GO:0032580,GO:0016021,GO:0031982,GO:0004381,GO:0004380,GO:0046872,GO:0016757,GO:0005975,GO:0042742,GO:0030259,GO:0006486	extracellular region|Golgi apparatus|Golgi cisterna membrane|integral component of membrane|vesicle|fucosylgalactoside 3-alpha-galactosyltransferase activity|glycoprotein-fucosylgalactoside alpha-N-acetylgalactosaminyltransferase activity|metal ion binding|transferase activity, transferring glycosyl groups|carbohydrate metabolic process|defense response to bacterium|lipid glycosylation|protein gl…	ko00601	Glycosphingolipid biosynthesis - lacto and neolacto series
LOC123352338	2.08915	2.21386	2.1515	GeneID:123352338	Abo1	histo-blood group ABO system transferase-like isoform X1 [Gopherus evgoodei]	GO:0005576,GO:0005794,GO:0032580,GO:0016021,GO:0031982,GO:0004381,GO:0004380,GO:0046872,GO:0016757,GO:0005975,GO:0042742,GO:0030259,GO:0006486	extracellular region|Golgi apparatus|Golgi cisterna membrane|integral component of membrane|vesicle|fucosylgalactoside 3-alpha-galactosyltransferase activity|glycoprotein-fucosylgalactoside alpha-N-acetylgalactosaminyltransferase activity|metal ion binding|transferase activity, transferring glycosyl groups|carbohydrate metabolic process|defense response to bacterium|lipid glycosylation|protein gl…	ko00601	Glycosphingolipid biosynthesis - lacto and neolacto series
LOC123348235	2.68914	2.21683	2.45299	GeneID:123348235	Abo1	histo-blood group ABO system transferase 1-like isoform X1 [Gopherus evgoodei]	GO:0005576,GO:0005794,GO:0032580,GO:0016021,GO:0031982,GO:0004381,GO:0004380,GO:0046872,GO:0016757,GO:0005975,GO:0042742,GO:0030259,GO:0006486	extracellular region|Golgi apparatus|Golgi cisterna membrane|integral component of membrane|vesicle|fucosylgalactoside 3-alpha-galactosyltransferase activity|glycoprotein-fucosylgalactoside alpha-N-acetylgalactosaminyltransferase activity|metal ion binding|transferase activity, transferring glycosyl groups|carbohydrate metabolic process|defense response to bacterium|lipid glycosylation|protein gl…	ko00601	Glycosphingolipid biosynthesis - lacto and neolacto series
LOC123347193	27.8319	22.3701	25.101	GeneID:123347193	Abo1	histo-blood group ABO system transferase 1-like isoform X1 [Gopherus evgoodei]	GO:0005576,GO:0005794,GO:0032580,GO:0016021,GO:0031982,GO:0004381,GO:0004380,GO:0046872,GO:0016757,GO:0005975,GO:0042742,GO:0030259,GO:0006486	extracellular region|Golgi apparatus|Golgi cisterna membrane|integral component of membrane|vesicle|fucosylgalactoside 3-alpha-galactosyltransferase activity|glycoprotein-fucosylgalactoside alpha-N-acetylgalactosaminyltransferase activity|metal ion binding|transferase activity, transferring glycosyl groups|carbohydrate metabolic process|defense response to bacterium|lipid glycosylation|protein gl…	ko00601	Glycosphingolipid biosynthesis - lacto and neolacto series
FLNC	83.9384	64.7856	74.362	GeneID:123376224	Abpl	filamin-C isoform X1 [Gopherus evgoodei]	GO:0015629,GO:0005737,GO:0005829,GO:0005886,GO:0042383,GO:0016528,GO:0030018,GO:0003779,GO:0051015,GO:0030506,GO:0008092,GO:0042802,GO:0030029,GO:0048747	actin cytoskeleton|cytoplasm|cytosol|plasma membrane|sarcolemma|sarcoplasm|Z disc|actin binding|actin filament binding|ankyrin binding|cytoskeletal protein binding|identical protein binding|actin filament-based process|muscle fiber development	ko04010,ko04510,ko05132,ko05205	MAPK signaling pathway|Focal adhesion|Salmonella infection|Proteoglycans in cancer
ABR	20.2066	18.1352	19.1709	GeneID:123352842	ABR	active breakpoint cluster region-related protein isoform X9 [Gopherus evgoodei]	GO:0005829,GO:0098978,GO:0005886,GO:0098685,GO:0005096,GO:0005089,GO:0030036,GO:0007420,GO:0042472,GO:0035556,GO:0050804,GO:0060313,GO:0002692,GO:0050728,GO:0043314,GO:0050885,GO:0050766,GO:0035023,GO:0043114,GO:0032496	cytosol|glutamatergic synapse|plasma membrane|Schaffer collateral - CA1 synapse|GTPase activator activity|Rho guanyl-nucleotide exchange factor activity|actin cytoskeleton organization|brain development|inner ear morphogenesis|intracellular signal transduction|modulation of chemical synaptic transmission|negative regulation of blood vessel remodeling|negative regulation of cellular extravasation|…
ABRAXAS2	8.44695	7.92254	8.18475	GeneID:123374993	ABRAXAS2	secreted frizzled-related protein 5 [Platysternon megacephalum]	GO:0070552,GO:0005737,GO:0005829,GO:0005874,GO:0000922,GO:0008017,GO:0031593,GO:0008608,GO:0051301,GO:0007059,GO:0000278,GO:0090307,GO:0016579,GO:0070536,GO:0002931	BRISC complex|cytoplasm|cytosol|microtubule|spindle pole|microtubule binding|polyubiquitin modification-dependent protein binding|attachment of spindle microtubules to kinetochore|cell division|chromosome segregation|mitotic cell cycle|mitotic spindle assembly|protein deubiquitination|protein K63-linked deubiquitination|response to ischemia
ABT1	31.7629	33.8705	32.8167	GeneID:123349865	ABT1	activator of basal transcription 1 [Terrapene carolina triunguis]	GO:0005730,GO:0005634,GO:0005667,GO:0003677,GO:0003723,GO:0003713,GO:0000480,GO:0000447,GO:0000472,GO:0006357,GO:0034462,GO:0021522,GO:0006366	nucleolus|nucleus|transcription factor complex|DNA binding|RNA binding|transcription coactivator activity|endonucleolytic cleavage in 5'-ETS of tricistronic rRNA transcript (SSU-rRNA, 5.8S rRNA, LSU-rRNA)|endonucleolytic cleavage in ITS1 to separate SSU-rRNA from 5.8S rRNA and LSU-rRNA from tricistronic rRNA transcript (SSU-rRNA, 5.8S rRNA, LSU-rRNA)|endonucleolytic cleavage to generate mature 5'…
ESF1	19.044	15.9463	17.4952	GeneID:123366218	Abtap	ESF1 homolog isoform X1 [Chelonoidis abingdonii]	GO:0005730,GO:0005654	nucleolus|nucleoplasm
ABTB2	0.752038	0.746432	0.749235	GeneID:123369590	ABTB2	ankyrin repeat and BTB/POZ domain-containing protein 2 [Terrapene carolina triunguis]	GO:0005654,GO:0005634,GO:0046982,GO:0097237	nucleoplasm|nucleus|protein heterodimerization activity|cellular response to toxic substance
ACAA1	24.1311	23.8339	23.9825	GeneID:123362919	Acaa1a	tudor domain-containing protein 3 [Platysternon megacephalum]	GO:0005829,GO:0005777,GO:0003988,GO:0016401,GO:0006635,GO:0010124,GO:0042493,GO:0007584,GO:0048545	cytosol|peroxisome|acetyl-CoA C-acyltransferase activity|palmitoyl-CoA oxidase activity|fatty acid beta-oxidation|phenylacetate catabolic process|response to drug|response to nutrient|response to steroid hormone	ko00071,ko00280,ko00592,ko01040,ko03320,ko04146	Fatty acid degradation|Valine, leucine and isoleucine degradation|alpha-Linolenic acid metabolism|Biosynthesis of unsaturated fatty acids|PPAR signaling pathway|Peroxisome
ACAA2	33.9903	36.0426	35.0164	GeneID:123373424	ACAA2	3-ketoacyl-CoA thiolase, mitochondrial [Terrapene carolina triunguis]	GO:0005739,GO:0003988,GO:0071456,GO:0006635,GO:1902109,GO:1901029	mitochondrion|acetyl-CoA C-acyltransferase activity|cellular response to hypoxia|fatty acid beta-oxidation|negative regulation of mitochondrial membrane permeability involved in apoptotic process|negative regulation of mitochondrial outer membrane permeabilization involved in apoptotic signaling pathway	ko00062,ko00071,ko00280	Fatty acid elongation|Fatty acid degradation|Valine, leucine and isoleucine degradation
ACACA	3.21055	2.67694	2.94375	GeneID:123353042	ACAC	acetyl-CoA carboxylase 1 isoform X1 [Gopherus evgoodei]	GO:0005623,GO:0005737,GO:0003989,GO:0005524,GO:0009374,GO:0004075,GO:0050692,GO:0046872,GO:0005102,GO:0032810,GO:0046966,GO:0006633,GO:2001295,GO:0010628,GO:0045893,GO:0065008,GO:0040029,GO:0009743,GO:0070542,GO:0097066,GO:0006810	cell|cytoplasm|acetyl-CoA carboxylase activity|ATP binding|biotin binding|biotin carboxylase activity|DBD domain binding|metal ion binding|signaling receptor binding|sterol response element binding|thyroid hormone receptor binding|fatty acid biosynthetic process|malonyl-CoA biosynthetic process|positive regulation of gene expression|positive regulation of transcription, DNA-templated|regulation o…	ko00061,ko00620,ko00640,ko04152,ko04910,ko04922	Fatty acid biosynthesis|Pyruvate metabolism|Propanoate metabolism|AMPK signaling pathway|Insulin signaling pathway|Glucagon signaling pathway
ACAD10	4.34464	3.64385	3.99424	GeneID:123351047	ACAD10	acyl-CoA dehydrogenase family member 10 isoform X2 [Chelonoidis abingdonii]	GO:0005759,GO:0005739,GO:0003995,GO:0050660,GO:0016787,GO:0006635	mitochondrial matrix|mitochondrion|acyl-CoA dehydrogenase activity|flavin adenine dinucleotide binding|hydrolase activity|fatty acid beta-oxidation
ACAD9	26.8488	33.4515	30.1501	GeneID:123373984	ACAD9	complex I assembly factor ACAD9, mitochondrial isoform X1 [Chelonoidis abingdonii]	GO:0030425,GO:0005743,GO:0031966,GO:0005739,GO:0005634,GO:0000062,GO:0050660,GO:0004466,GO:0070991,GO:0017099,GO:0001676,GO:0051791,GO:0032981	dendrite|mitochondrial inner membrane|mitochondrial membrane|mitochondrion|nucleus|fatty-acyl-CoA binding|flavin adenine dinucleotide binding|long-chain-acyl-CoA dehydrogenase activity|medium-chain-acyl-CoA dehydrogenase activity|very-long-chain-acyl-CoA dehydrogenase activity|long-chain fatty acid metabolic process|medium-chain fatty acid metabolic process|mitochondrial respiratory chain complex…
ACADL	28.4111	29.8468	29.129	GeneID:123378652	Acadl	long-chain specific acyl-CoA dehydrogenase, mitochondrial [Gopherus evgoodei]	GO:0005759,GO:0031966,GO:0005739,GO:0000062,GO:0050660,GO:0004466,GO:0016401,GO:0042413,GO:0019254,GO:0044242,GO:0033539,GO:0009062,GO:0042758,GO:0045717,GO:0046322,GO:0055114,GO:0120162,GO:0051289,GO:0090181,GO:0009409,GO:0001659	mitochondrial matrix|mitochondrial membrane|mitochondrion|fatty-acyl-CoA binding|flavin adenine dinucleotide binding|long-chain-acyl-CoA dehydrogenase activity|palmitoyl-CoA oxidase activity|carnitine catabolic process|carnitine metabolic process, CoA-linked|cellular lipid catabolic process|fatty acid beta-oxidation using acyl-CoA dehydrogenase|fatty acid catabolic process|long-chain fatty acid c…	ko00071,ko03320	Fatty acid degradation|PPAR signaling pathway
ACADM	23.2913	21.3726	22.3319	GeneID:123376065	ACADM	lipase maturation factor 1 [Platysternon megacephalum]	GO:0005759,GO:0005739,GO:0016607,GO:0003995,GO:0050660,GO:0070991,GO:0055007,GO:0019254,GO:0006635,GO:0033539,GO:0005978,GO:0001889,GO:0051793,GO:0009791,GO:0006111,GO:0009409,GO:0042594	mitochondrial matrix|mitochondrion|nuclear speck|acyl-CoA dehydrogenase activity|flavin adenine dinucleotide binding|medium-chain-acyl-CoA dehydrogenase activity|cardiac muscle cell differentiation|carnitine metabolic process, CoA-linked|fatty acid beta-oxidation|fatty acid beta-oxidation using acyl-CoA dehydrogenase|glycogen biosynthetic process|liver development|medium-chain fatty acid cataboli…	ko00071,ko00280,ko03320	Fatty acid degradation|Valine, leucine and isoleucine degradation|PPAR signaling pathway
ACADS	13.3828	12.0288	12.7058	GeneID:123350993	Acads	short-chain specific acyl-CoA dehydrogenase, mitochondrial isoform X1 [Terrapene carolina triunguis]	GO:0005759,GO:0031966,GO:0005739,GO:0003995,GO:0004085,GO:0000062,GO:0050660,GO:0046359,GO:0006635,GO:0033539,GO:0051289,GO:0051384,GO:0042594	mitochondrial matrix|mitochondrial membrane|mitochondrion|acyl-CoA dehydrogenase activity|butyryl-CoA dehydrogenase activity|fatty-acyl-CoA binding|flavin adenine dinucleotide binding|butyrate catabolic process|fatty acid beta-oxidation|fatty acid beta-oxidation using acyl-CoA dehydrogenase|protein homotetramerization|response to glucocorticoid|response to starvation	ko00071,ko00280,ko00410,ko00640,ko00650	Fatty acid degradation|Valine, leucine and isoleucine degradation|beta-Alanine metabolism|Propanoate metabolism|Butanoate metabolism
ACADSB	10.5487	9.72699	10.1378	GeneID:123375010	ACADSB	short/branched chain specific acyl-CoA dehydrogenase, mitochondrial isoform X1 [Chrysemys picta bellii]	GO:0005759,GO:0003995,GO:0050660,GO:0006631	mitochondrial matrix|acyl-CoA dehydrogenase activity|flavin adenine dinucleotide binding|fatty acid metabolic process	ko00071,ko00280	Fatty acid degradation|Valine, leucine and isoleucine degradation
LOC123378047	0.0540321	0	0.027016	GeneID:123378047	ACADVL	very long-chain specific acyl-CoA dehydrogenase, mitochondrial-like isoform X1 [Chelonoidis abingdonii]	GO:0005829,GO:0005743,GO:0005759,GO:0031966,GO:0042645,GO:0005739,GO:0005730,GO:0005634,GO:0003995,GO:0000062,GO:0050660,GO:0004466,GO:0017099,GO:0015980,GO:0030855,GO:0006635,GO:0033539,GO:0036498,GO:0045717,GO:0046322,GO:0090181,GO:0009409,GO:0001659	cytosol|mitochondrial inner membrane|mitochondrial matrix|mitochondrial membrane|mitochondrial nucleoid|mitochondrion|nucleolus|nucleus|acyl-CoA dehydrogenase activity|fatty-acyl-CoA binding|flavin adenine dinucleotide binding|long-chain-acyl-CoA dehydrogenase activity|very-long-chain-acyl-CoA dehydrogenase activity|energy derivation by oxidation of organic compounds|epithelial cell differentiati…	ko00071	Fatty acid degradation
ACADVL	3.00842	3.39349	3.20096	GeneID:123357417	ACADVL	very long-chain specific acyl-CoA dehydrogenase, mitochondrial isoform X1 [Pelodiscus sinensis]	GO:0005829,GO:0005743,GO:0005759,GO:0031966,GO:0042645,GO:0005739,GO:0005730,GO:0005634,GO:0003995,GO:0000062,GO:0050660,GO:0004466,GO:0017099,GO:0015980,GO:0030855,GO:0006635,GO:0033539,GO:0036498,GO:0045717,GO:0046322,GO:0090181,GO:0009409,GO:0001659	cytosol|mitochondrial inner membrane|mitochondrial matrix|mitochondrial membrane|mitochondrial nucleoid|mitochondrion|nucleolus|nucleus|acyl-CoA dehydrogenase activity|fatty-acyl-CoA binding|flavin adenine dinucleotide binding|long-chain-acyl-CoA dehydrogenase activity|very-long-chain-acyl-CoA dehydrogenase activity|energy derivation by oxidation of organic compounds|epithelial cell differentiati…	ko00071	Fatty acid degradation
LOC123354666	2.47907	2.31599	2.39753	GeneID:123354666	Acam	CXADR-like membrane protein [Chrysemys picta bellii]	GO:0005923,GO:0005881,GO:0016021,GO:0016020,GO:0005886,GO:0048565	bicellular tight junction|cytoplasmic microtubule|integral component of membrane|membrane|plasma membrane|digestive tract development
LOC123368408	0	0.129999	0.0649994	GeneID:123368408	Acas2	acetyl-coenzyme A synthetase 2-like, mitochondrial isoform X2 [Chelonoidis abingdonii]	GO:0005759,GO:0005739,GO:0003987,GO:0016208,GO:0005524,GO:0019413,GO:0006085,GO:0019427,GO:0019542	mitochondrial matrix|mitochondrion|acetate-CoA ligase activity|AMP binding|ATP binding|acetate biosynthetic process|acetyl-CoA biosynthetic process|acetyl-CoA biosynthetic process from acetate|propionate biosynthetic process	ko00010,ko00620,ko00630,ko00640
ACSS1	4.14396	5.11305	4.62851	GeneID:123367074	Acas2	acetyl-coenzyme A synthetase 2-like, mitochondrial isoform X1 [Chelonoidis abingdonii]	GO:0005759,GO:0005739,GO:0003987,GO:0016208,GO:0005524,GO:0019413,GO:0006085,GO:0019427,GO:0019542	mitochondrial matrix|mitochondrion|acetate-CoA ligase activity|AMP binding|ATP binding|acetate biosynthetic process|acetyl-CoA biosynthetic process|acetyl-CoA biosynthetic process from acetate|propionate biosynthetic process	ko00010,ko00620,ko00630,ko00640	Glycolysis / Gluconeogenesis|Pyruvate metabolism|Glyoxylate and dicarboxylate metabolism|Propanoate metabolism
ACSS2	11.8427	10.5073	11.175	GeneID:123348057	ACAS2	acetyl-coenzyme A synthetase, cytoplasmic isoform X1 [Chrysemys picta bellii]	GO:0005737,GO:0005829,GO:0043231,GO:0005759,GO:0005654,GO:0003987,GO:0016208,GO:0005524,GO:0019413,GO:0019427,GO:0006069,GO:0008610,GO:0019542	cytoplasm|cytosol|intracellular membrane-bounded organelle|mitochondrial matrix|nucleoplasm|acetate-CoA ligase activity|AMP binding|ATP binding|acetate biosynthetic process|acetyl-CoA biosynthetic process from acetate|ethanol oxidation|lipid biosynthetic process|propionate biosynthetic process	ko00010,ko00620,ko00630,ko00640	Glycolysis / Gluconeogenesis|Pyruvate metabolism|Glyoxylate and dicarboxylate metabolism|Propanoate metabolism
ACAT1	46.3854	55.9486	51.167	GeneID:123371139	acat1	transmembrane protein 255B [Platysternon megacephalum]	GO:0005739,GO:0003985,GO:0003988,GO:0046872,GO:0006635	mitochondrion|acetyl-CoA C-acetyltransferase activity|acetyl-CoA C-acyltransferase activity|metal ion binding|fatty acid beta-oxidation	ko00071,ko00072,ko00280,ko00310,ko00380,ko00620,ko00630,ko00640,ko00650,ko00900	Fatty acid degradation|Synthesis and degradation of ketone bodies|Valine, leucine and isoleucine degradation|Lysine degradation|Tryptophan metabolism|Pyruvate metabolism|Glyoxylate and dicarboxylate metabolism|Propanoate metabolism|Butanoate metabolism|Terpenoid backbone biosynthesis
SOAT2	1.94274	1.75571	1.84922	GeneID:123353741	ACAT2	sterol O-acyltransferase 2 isoform X2 [Chrysemys picta bellii]	GO:0005789,GO:0016021,GO:0034736,GO:0034435,GO:0042632,GO:0008203	endoplasmic reticulum membrane|integral component of membrane|cholesterol O-acyltransferase activity|cholesterol esterification|cholesterol homeostasis|cholesterol metabolic process	ko00100,ko04979	Steroid biosynthesis|Cholesterol metabolism
ACAT2	15.4743	15.811	15.6426	GeneID:123366252	Acat2	acetyl-CoA acetyltransferase, cytosolic [Chrysemys picta bellii]	GO:0005737,GO:0005829,GO:0005739,GO:0005730,GO:0005634,GO:0003857,GO:0003985,GO:0003988,GO:0004300,GO:0006696,GO:0006635,GO:0045797	cytoplasm|cytosol|mitochondrion|nucleolus|nucleus|3-hydroxyacyl-CoA dehydrogenase activity|acetyl-CoA C-acetyltransferase activity|acetyl-CoA C-acyltransferase activity|enoyl-CoA hydratase activity|ergosterol biosynthetic process|fatty acid beta-oxidation|positive regulation of intestinal cholesterol absorption	ko00071,ko00072,ko00280,ko00310,ko00380,ko00620,ko00630,ko00640,ko00650,ko00900	Fatty acid degradation|Synthesis and degradation of ketone bodies|Valine, leucine and isoleucine degradation|Lysine degradation|Tryptophan metabolism|Pyruvate metabolism|Glyoxylate and dicarboxylate metabolism|Propanoate metabolism|Butanoate metabolism|Terpenoid backbone biosynthesis
SLC33A1	5.49834	5.23782	5.36808	GeneID:123378051	ACATN	acetyl-coenzyme A transporter 1 [Terrapene carolina triunguis]			ko00604	Glycosphingolipid biosynthesis - ganglio series
ACBD4	2.13427	2.33386	2.23407	GeneID:123356355	ACBD4	acyl-CoA-binding domain-containing protein 4 isoform X1 [Chelonoidis abingdonii]	GO:0000062,GO:0008289	fatty-acyl-CoA binding|lipid binding
ACBD6	42.7579	50.4113	46.5846	GeneID:123375735	ACBD6	acyl-CoA-binding domain-containing protein 6 isoform X1 [Chelonoidis abingdonii]	GO:0005829,GO:0000062,GO:0008289,GO:0006637	cytosol|fatty-acyl-CoA binding|lipid binding|acyl-CoA metabolic process
ACACB	1.25026	0.761112	1.00569	GeneID:123350888	ACC2	acetyl-CoA carboxylase 2 isoform X3 [Gopherus evgoodei]	GO:0005829,GO:0012505,GO:0005741,GO:0005739,GO:0005634,GO:0003989,GO:0005524,GO:0009374,GO:0004075,GO:0042802,GO:0046872,GO:0006084,GO:0006853,GO:0097009,GO:0006633,GO:2001295,GO:0043086,GO:0031999,GO:0010629,GO:0031325,GO:0060421,GO:0010884,GO:0051289,GO:0045540,GO:0010906,GO:0042493,GO:0031667,GO:0014070	cytosol|endomembrane system|mitochondrial outer membrane|mitochondrion|nucleus|acetyl-CoA carboxylase activity|ATP binding|biotin binding|biotin carboxylase activity|identical protein binding|metal ion binding|acetyl-CoA metabolic process|carnitine shuttle|energy homeostasis|fatty acid biosynthetic process|malonyl-CoA biosynthetic process|negative regulation of catalytic activity|negative regulat…	ko00061,ko00620,ko00640,ko04152,ko04910,ko04920,ko04922,ko04931	Fatty acid biosynthesis|Pyruvate metabolism|Propanoate metabolism|AMPK signaling pathway|Insulin signaling pathway|Adipocytokine signaling pathway|Glucagon signaling pathway|Insulin resistance
ASIC1	0.0072891	0.00665599	0.00697255	GeneID:123353586	ACCN2	hypothetical protein ASZ78_008792 [Callipepla squamata]	GO:0005794,GO:0005887,GO:0045202,GO:0044736,GO:0042802,GO:0008306,GO:0001662,GO:0070588,GO:0071467,GO:0007613,GO:0046929,GO:0070207,GO:0042391,GO:0010447,GO:0001975,GO:0050915,GO:0035725	Golgi apparatus|integral component of plasma membrane|synapse|acid-sensing ion channel activity|identical protein binding|associative learning|behavioral fear response|calcium ion transmembrane transport|cellular response to pH|memory|negative regulation of neurotransmitter secretion|protein homotrimerization|regulation of membrane potential|response to acidic pH|response to amphetamine|sensory p…
ASIC4	0.0753171	0.550202	0.312759	GeneID:123378657	ACCN4	acid-sensing ion channel 4 isoform X2 [Gopherus evgoodei]	GO:0005887,GO:0005216,GO:0005272,GO:0015081,GO:0001662	integral component of plasma membrane|ion channel activity|sodium channel activity|sodium ion transmembrane transporter activity|behavioral fear response	ko04750	Inflammatory mediator regulation of TRP channels
LOC123370188	2.44851	3.10906	2.77879	GeneID:123370188	ACCS	1-aminocyclopropane-1-carboxylate synthase-like protein 1 [Platysternon megacephalum]	GO:0003824,GO:0030170,GO:0009058	catalytic activity|pyridoxal phosphate binding|biosynthetic process
LOC123364468	7.19694	8.1401	7.66852	GeneID:123364468	ACCS	glutathione S-transferase 3-like [Platysternon megacephalum]	GO:0003824,GO:0030170,GO:0009058	catalytic activity|pyridoxal phosphate binding|biosynthetic process
ACD	12.4443	12.0908	12.2675	GeneID:123349111	Acd	adrenocortical dysplasia protein homolog isoform X4 [Gopherus evgoodei]	GO:0016604,GO:0000784,GO:0000783,GO:0005654,GO:0070187,GO:0070182,GO:1902496,GO:0044877,GO:0042162,GO:0030326,GO:0070200,GO:0006886,GO:1902990,GO:0032211,GO:0060381,GO:0051973,GO:0032212,GO:0031848,GO:0070198,GO:0035282,GO:0001501,GO:0032202,GO:0016233,GO:0000723,GO:1905324,GO:0001655	nuclear body|nuclear chromosome, telomeric region|nuclear telomere cap complex|nucleoplasm|shelterin complex|DNA polymerase binding|protein binding involved in negative regulation of telomere maintenance via telomerase|protein-containing complex binding|telomeric DNA binding|embryonic limb morphogenesis|establishment of protein localization to telomere|intracellular protein transport|mitotic telo…
CNNM1	3.24091	3.80131	3.52111	GeneID:123374551	ACDP1	RING finger protein 183-like protein [Platysternon megacephalum]	GO:0030425,GO:0016021,GO:0043025,GO:0005886,GO:0006811	dendrite|integral component of membrane|neuronal cell body|plasma membrane|ion transport
CNNM2	10.8026	10.9751	10.8888	GeneID:123373675	Acdp2	metal transporter CNNM2 [Gopherus evgoodei]	GO:0016323,GO:0016021,GO:0043231,GO:0005886,GO:0005524,GO:0015095,GO:0010960,GO:0015693	basolateral plasma membrane|integral component of membrane|intracellular membrane-bounded organelle|plasma membrane|ATP binding|magnesium ion transmembrane transporter activity|magnesium ion homeostasis|magnesium ion transport
CNNM3	23.2285	25.3829	24.3057	GeneID:123364287	ACDP3	metal transporter CNNM3 isoform X1 [Gopherus evgoodei]	GO:0016021,GO:0016020,GO:0005886,GO:0006811	integral component of membrane|membrane|plasma membrane|ion transport
CNNM4	3.29619	2.65874	2.97746	GeneID:123364286	ACDP4	metal transporter CNNM4 [Gopherus evgoodei]	GO:0016323,GO:0030425,GO:0016021,GO:0043025,GO:0032991,GO:0015095,GO:0015081,GO:0070166,GO:0010960,GO:0055065,GO:0050896,GO:0007601	basolateral plasma membrane|dendrite|integral component of membrane|neuronal cell body|protein-containing complex|magnesium ion transmembrane transporter activity|sodium ion transmembrane transporter activity|enamel mineralization|magnesium ion homeostasis|metal ion homeostasis|response to stimulus|visual perception
A1CF	0.0596073	0	0.0298037	GeneID:123374700	ACF	APOBEC1 complementation factor isoform X1 [Chrysemys picta bellii]	GO:0030895,GO:0005737,GO:0005783,GO:0005654,GO:0003723,GO:0003727,GO:0016554,GO:0016556,GO:0006397,GO:0050821	apolipoprotein B mRNA editing enzyme complex|cytoplasm|endoplasmic reticulum|nucleoplasm|RNA binding|single-stranded RNA binding|cytidine to uridine editing|mRNA modification|mRNA processing|protein stabilization
LOC123346541	0	0.0217254	0.0108627	GeneID:123346541	ACHE	acetylcholinesterase-like [Gopherus evgoodei]	GO:0030054,GO:0005886,GO:0043083,GO:0003990,GO:0090729,GO:0001507	cell junction|plasma membrane|synaptic cleft|acetylcholinesterase activity|toxin activity|acetylcholine catabolic process in synaptic cleft	ko00564,ko04725
LOC123345802	0.0121032	0.011052	0.0115776	GeneID:123345802	ACHE	acetylcholinesterase-like [Gopherus evgoodei]	GO:0030054,GO:0005886,GO:0043083,GO:0003990,GO:0090729,GO:0001507	cell junction|plasma membrane|synaptic cleft|acetylcholinesterase activity|toxin activity|acetylcholine catabolic process in synaptic cleft	ko00564,ko04725	Glycerophospholipid metabolism|Cholinergic synapse
LOC123346173	0.0528373	0	0.0264187	GeneID:123346173	Ache	acetylcholinesterase-like, partial [Chrysemys picta bellii]	GO:0031225,GO:0030424,GO:0030054,GO:0009986,GO:0005737,GO:0030425,GO:0005788,GO:0005794,GO:0031594,GO:0043005,GO:0043025,GO:0005635,GO:0048471,GO:0005886,GO:0045211,GO:0042734,GO:0005791,GO:0045202,GO:0043083,GO:0042166,GO:0003990,GO:0033265,GO:0006581,GO:0001507,GO:0008291,GO:0019695,GO:0070997,GO:0050772,GO:0120162,GO:0050775,GO:0007416	anchored component of membrane|axon|cell junction|cell surface|cytoplasm|dendrite|endoplasmic reticulum lumen|Golgi apparatus|neuromuscular junction|neuron projection|neuronal cell body|nuclear envelope|perinuclear region of cytoplasm|plasma membrane|postsynaptic membrane|presynaptic membrane|rough endoplasmic reticulum|synapse|synaptic cleft|acetylcholine binding|acetylcholinesterase activity|ch…	ko00564,ko04725	Glycerophospholipid metabolism|Cholinergic synapse
ACHE	8.06863	7.52748	7.79806	GeneID:123357545	ACHE	acetylcholinesterase isoform X2 [Terrapene carolina triunguis]	GO:0030054,GO:0005886,GO:0043083,GO:0003990,GO:0090729,GO:0001507	cell junction|plasma membrane|synaptic cleft|acetylcholinesterase activity|toxin activity|acetylcholine catabolic process in synaptic cleft	ko00564,ko04725	Glycerophospholipid metabolism|Cholinergic synapse
ACIN1	7.20913	3.80901	5.50907	GeneID:123347178	Acinus	LOW QUALITY PROTEIN: apoptotic chromatin condensation inducer in the nucleus [Chrysemys picta bellii]	GO:0061574,GO:0005829,GO:0016607,GO:0005730,GO:0005654,GO:0005634,GO:0005886,GO:0003676,GO:0030263,GO:0006915,GO:0030218,GO:0006397,GO:0048025,GO:0043065,GO:0045657,GO:0008380	ASAP complex|cytosol|nuclear speck|nucleolus|nucleoplasm|nucleus|plasma membrane|nucleic acid binding|apoptotic chromosome condensation|apoptotic process|erythrocyte differentiation|mRNA processing|negative regulation of mRNA splicing, via spliceosome|positive regulation of apoptotic process|positive regulation of monocyte differentiation|RNA splicing	ko03013,ko03015,ko03040	RNA transport|mRNA surveillance pathway|Spliceosome
TNK2	12.3443	12.0023	12.1733	GeneID:123377166	Ack1	activated CDC42 kinase 1 isoform X1 [Gopherus evgoodei]	GO:0005912,GO:0030424,GO:0005905,GO:0030136,GO:0005737,GO:0030659,GO:0030425,GO:0005768,GO:0070436,GO:0030426,GO:0043025,GO:0005634,GO:0005886,GO:0005524,GO:0005154,GO:0042802,GO:0046872,GO:0004715,GO:0004674,GO:0004712,GO:0004713,GO:0031625,GO:0050699,GO:0030154,GO:0006897,GO:0038083,GO:0016310,GO:0050731,GO:0042127,GO:2000369,GO:0007165	adherens junction|axon|clathrin-coated pit|clathrin-coated vesicle|cytoplasm|cytoplasmic vesicle membrane|dendrite|endosome|Grb2-EGFR complex|growth cone|neuronal cell body|nucleus|plasma membrane|ATP binding|epidermal growth factor receptor binding|identical protein binding|metal ion binding|non-membrane spanning protein tyrosine kinase activity|protein serine/threonine kinase activity|protein s…
AEBP1	168.535	164.939	166.737	GeneID:123364960	ACLP	adipocyte enhancer-binding protein 1 isoform X2 [Chelonoidis abingdonii]	GO:0062023,GO:0005737,GO:0070062,GO:0005576,GO:0005615,GO:0005634,GO:0005516,GO:0004180,GO:0005518,GO:0003700,GO:0001227,GO:0005201,GO:0004181,GO:0000977,GO:0003714,GO:0008270,GO:0007517,GO:0000122,GO:0006518,GO:0016485,GO:1904026,GO:0001501	collagen-containing extracellular matrix|cytoplasm|extracellular exosome|extracellular region|extracellular space|nucleus|calmodulin binding|carboxypeptidase activity|collagen binding|DNA-binding transcription factor activity|DNA-binding transcription repressor activity, RNA polymerase II-specific|extracellular matrix structural constituent|metallocarboxypeptidase activity|RNA polymerase II regul…
ACLY	61.5301	61.7248	61.6274	GeneID:123356483	ACLY	ATP-citrate synthase isoform X1 [Gopherus evgoodei]			ko00020	Citrate cycle (TCA cycle)
BAAT	0.149529	0.0372384	0.0933835	GeneID:123372209	Acnat2	homeobox even-skipped-like protein 1 [Platysternon megacephalum]	GO:0005777,GO:0047617,GO:0016410,GO:0006637,GO:0006631	peroxisome|acyl-CoA hydrolase activity|N-acyltransferase activity|acyl-CoA metabolic process|fatty acid metabolic process	ko00120,ko00430,ko01040,ko04146,ko04976	Primary bile acid biosynthesis|Taurine and hypotaurine metabolism|Biosynthesis of unsaturated fatty acids|Peroxisome|Bile secretion
LOC123370004	6.43403	9.19495	7.81449	GeneID:123370004	Acnat2	LOW QUALITY PROTEIN: acyl-coenzyme A amino acid N-acyltransferase 1-like [Terrapene carolina triunguis]	GO:0005777,GO:0047617,GO:0016410,GO:0006637,GO:0006631	peroxisome|acyl-CoA hydrolase activity|N-acyltransferase activity|acyl-CoA metabolic process|fatty acid metabolic process	ko00120,ko00430,ko01040,ko04146,ko04976	Primary bile acid biosynthesis|Taurine and hypotaurine metabolism|Biosynthesis of unsaturated fatty acids|Peroxisome|Bile secretion
ACO2	52.6295	53.0365	52.833	GeneID:123346574	ACO2	aconitate hydratase, mitochondrial [Terrapene carolina triunguis]	GO:0005829,GO:0005739,GO:0043209,GO:0051538,GO:0051539,GO:0003994,GO:0008198,GO:0005506,GO:0006101,GO:0006099	cytosol|mitochondrion|myelin sheath|3 iron, 4 sulfur cluster binding|4 iron, 4 sulfur cluster binding|aconitate hydratase activity|ferrous iron binding|iron ion binding|citrate metabolic process|tricarboxylic acid cycle	ko00020,ko00630	Citrate cycle (TCA cycle)|Glyoxylate and dicarboxylate metabolism
ACOT9	6.4728	5.46482	5.96881	GeneID:123357771	ACOT9	acyl-coenzyme A thioesterase 9, mitochondrial isoform X1 [Chelonoidis abingdonii]	GO:0005739,GO:0047617,GO:0052689,GO:0006637	mitochondrion|acyl-CoA hydrolase activity|carboxylic ester hydrolase activity|acyl-CoA metabolic process
ACOX1	13.9787	13.4704	13.7246	GeneID:123346175	ACOX1	peroxisomal acyl-coenzyme A oxidase 1 isoform X3 [Chelonoidis abingdonii]	GO:0005777,GO:0003997,GO:0071949,GO:0033540,GO:0019395,GO:0006091,GO:0006629,GO:0006693	peroxisome|acyl-CoA oxidase activity|FAD binding|fatty acid beta-oxidation using acyl-CoA oxidase|fatty acid oxidation|generation of precursor metabolites and energy|lipid metabolic process|prostaglandin metabolic process	ko00071,ko00410,ko00592,ko00640,ko01040,ko03320,ko04024,ko04146	Fatty acid degradation|beta-Alanine metabolism|alpha-Linolenic acid metabolism|Propanoate metabolism|Biosynthesis of unsaturated fatty acids|PPAR signaling pathway|cAMP signaling pathway|Peroxisome
ACOX2	0.538834	0.599664	0.569249	GeneID:123374146	ACOX2	peroxisomal acyl-coenzyme A oxidase 2 isoform X1 [Gopherus evgoodei]	GO:0005829,GO:0043231,GO:0005782,GO:0005777,GO:0033791,GO:0003997,GO:0071949,GO:0005504,GO:0050660,GO:0016402,GO:0042803,GO:0005102,GO:0006699,GO:0033540,GO:0055088,GO:0010942,GO:1902884,GO:0006625	cytosol|intracellular membrane-bounded organelle|peroxisomal matrix|peroxisome|3alpha,7alpha,12alpha-trihydroxy-5beta-cholestanoyl-CoA 24-hydroxylase activity|acyl-CoA oxidase activity|FAD binding|fatty acid binding|flavin adenine dinucleotide binding|pristanoyl-CoA oxidase activity|protein homodimerization activity|signaling receptor binding|bile acid biosynthetic process|fatty acid beta-oxidati…	ko00120,ko03320,ko04146	Primary bile acid biosynthesis|PPAR signaling pathway|Peroxisome
ACP2	42.5175	47.0792	44.7984	GeneID:123368264	ACP2	lysosomal acid phosphatase isoform X1 [Gopherus evgoodei]	GO:0016021,GO:0043202,GO:0005765,GO:0003993,GO:0007040,GO:0001501	integral component of membrane|lysosomal lumen|lysosomal membrane|acid phosphatase activity|lysosome organization|skeletal system development	ko00740,ko04142	Riboflavin metabolism|Lysosome
ACP5	2.61911	3.04268	2.8309	GeneID:123353641	ACP5	tartrate-resistant acid phosphatase type 5 isoform X1 [Chrysemys picta bellii]			ko00740,ko04142,ko04380,ko05323	Riboflavin metabolism|Lysosome|Osteoclast differentiation|Rheumatoid arthritis
LOC123350231	0.139015	0.571231	0.355123	GeneID:123350231	ACP7	acid phosphatase type 7 [Chelonoidis abingdonii]	GO:0005576,GO:0003993,GO:0046872	extracellular region|acid phosphatase activity|metal ion binding
ACP7	8.97221	9.21959	9.0959	GeneID:123350230	ACP7	acid phosphatase type 7 [Chelonoidis abingdonii]	GO:0005576,GO:0003993,GO:0046872	extracellular region|acid phosphatase activity|metal ion binding
PXYLP1	3.29753	2.37271	2.83512	GeneID:123377893	acpl2	2-phosphoxylose phosphatase 1 isoform X2 [Gopherus evgoodei]	GO:0005794,GO:0000139,GO:0016021,GO:0016791,GO:0050650,GO:0006024,GO:0010909	Golgi apparatus|Golgi membrane|integral component of membrane|phosphatase activity|chondroitin sulfate proteoglycan biosynthetic process|glycosaminoglycan biosynthetic process|positive regulation of heparan sulfate proteoglycan biosynthetic process
LOC123351474	0	0.0820238	0.0410119	GeneID:123351474	ACRBP	myeloperoxidase [Platysternon megacephalum]	GO:0002080,GO:0001669,GO:0005576,GO:0005634	acrosomal membrane|acrosomal vesicle|extracellular region|nucleus
LOC123362043	0.0226087	0	0.0113044	GeneID:123362043	ACRBP	acrosin-binding protein [Terrapene carolina triunguis]	GO:0002080,GO:0001669,GO:0005576,GO:0005634	acrosomal membrane|acrosomal vesicle|extracellular region|nucleus
ACSL3	9.91606	9.68707	9.80156	GeneID:123377508	ACS3	ribosome associated membrane protein RAMP4 [Platysternon megacephalum]	GO:0005783,GO:0005789,GO:0005794,GO:0016021,GO:0005811,GO:0016020,GO:0005741,GO:0048471,GO:0005778,GO:0005524,GO:0102391,GO:0004467,GO:0019904,GO:0019901,GO:0007420,GO:0006633,GO:0044539,GO:0035338,GO:0042998,GO:2001247,GO:0051047,GO:0007584,GO:0014070,GO:0034379	endoplasmic reticulum|endoplasmic reticulum membrane|Golgi apparatus|integral component of membrane|lipid droplet|membrane|mitochondrial outer membrane|perinuclear region of cytoplasm|peroxisomal membrane|ATP binding|decanoate-CoA ligase activity|long-chain fatty acid-CoA ligase activity|protein domain specific binding|protein kinase binding|brain development|fatty acid biosynthetic process|long-…	ko00061,ko00071,ko03320,ko04146,ko04216,ko04714,ko04920	Fatty acid biosynthesis|Fatty acid degradation|PPAR signaling pathway|Peroxisome|Ferroptosis|Thermogenesis|Adipocytokine signaling pathway
ACSL4	43.4226	41.3872	42.4049	GeneID:123377714	ACS4	long-chain-fatty-acid--CoA ligase 4 isoform X1 [Gopherus evgoodei]	GO:0005737,GO:0005789,GO:0070062,GO:0016021,GO:0005811,GO:0016020,GO:0044233,GO:0005741,GO:0043025,GO:0005778,GO:0047676,GO:0005524,GO:0102391,GO:0004467,GO:0031957,GO:0060996,GO:0060136,GO:0015908,GO:0008610,GO:0006629,GO:0035338,GO:0032307,GO:0030307,GO:0070672,GO:0007584,GO:0019432	cytoplasm|endoplasmic reticulum membrane|extracellular exosome|integral component of membrane|lipid droplet|membrane|Mitochondria-associated ER Membrane|mitochondrial outer membrane|neuronal cell body|peroxisomal membrane|arachidonate-CoA ligase activity|ATP binding|decanoate-CoA ligase activity|long-chain fatty acid-CoA ligase activity|very long-chain fatty acid-CoA ligase activity|dendritic spi…	ko00061,ko00071,ko03320,ko04146,ko04216,ko04714,ko04920	Fatty acid biosynthesis|Fatty acid degradation|PPAR signaling pathway|Peroxisome|Ferroptosis|Thermogenesis|Adipocytokine signaling pathway
ACSL1	11.6122	10.1406	10.8764	GeneID:123370994	ACSL1	long-chain-fatty-acid--CoA ligase 1 isoform X1 [Gopherus evgoodei]	GO:0005789,GO:0016021,GO:0016020,GO:0005741,GO:0005739,GO:0005778,GO:0005886,GO:0005524,GO:0102391,GO:0004467,GO:0033211,GO:0036109,GO:0043651,GO:0008610,GO:0044539,GO:0001676,GO:0035338,GO:0120162,GO:0071902,GO:0019216,GO:0042493,GO:0007584,GO:0034201,GO:0014070,GO:0019432,GO:0042178	endoplasmic reticulum membrane|integral component of membrane|membrane|mitochondrial outer membrane|mitochondrion|peroxisomal membrane|plasma membrane|ATP binding|decanoate-CoA ligase activity|long-chain fatty acid-CoA ligase activity|adiponectin-activated signaling pathway|alpha-linolenic acid metabolic process|linoleic acid metabolic process|lipid biosynthetic process|long-chain fatty acid impo…	ko00061,ko00071,ko03320,ko04146,ko04216,ko04714,ko04920	Fatty acid biosynthesis|Fatty acid degradation|PPAR signaling pathway|Peroxisome|Ferroptosis|Thermogenesis|Adipocytokine signaling pathway
ACSL6	0.155647	0.147594	0.151621	GeneID:123376113	ACSL6	long-chain-fatty-acid--CoA ligase 6 isoform X3 [Terrapene carolina triunguis]	GO:0005789,GO:0016021,GO:0016020,GO:0005741,GO:0005778,GO:0005886,GO:0005524,GO:0102391,GO:0019899,GO:0004467,GO:0042803,GO:0006637,GO:0001676,GO:0035338,GO:0007405	endoplasmic reticulum membrane|integral component of membrane|membrane|mitochondrial outer membrane|peroxisomal membrane|plasma membrane|ATP binding|decanoate-CoA ligase activity|enzyme binding|long-chain fatty acid-CoA ligase activity|protein homodimerization activity|acyl-CoA metabolic process|long-chain fatty acid metabolic process|long-chain fatty-acyl-CoA biosynthetic process|neuroblast prol…	ko00061,ko00071,ko03320,ko04146,ko04216,ko04714,ko04920	Fatty acid biosynthesis|Fatty acid degradation|PPAR signaling pathway|Peroxisome|Ferroptosis|Thermogenesis|Adipocytokine signaling pathway
ACSS3	0.466661	0.497149	0.481905	GeneID:123344044	Acss3	acyl-CoA synthetase short-chain family member 3, mitochondrial isoform X1 [Chrysemys picta bellii]	GO:0005739,GO:0003987,GO:0005524	mitochondrion|acetate-CoA ligase activity|ATP binding	ko00640	Propanoate metabolism
SLC27A5	36.3315	27.486	31.9087	GeneID:123350667	ACSVL1	bile acyl-CoA synthetase [Gopherus evgoodei]	GO:0005829,GO:0005783,GO:0005788,GO:0005789,GO:0070062,GO:0030176,GO:0005779,GO:0005778,GO:0005886,GO:0035579,GO:0005524,GO:0102391,GO:0019899,GO:0015245,GO:0005324,GO:0004467,GO:0050197,GO:0070251,GO:0005102,GO:0031957,GO:0006699,GO:0001561,GO:0006635,GO:0044539,GO:0001676,GO:0097089,GO:0043312,GO:0006625,GO:0042760	cytosol|endoplasmic reticulum|endoplasmic reticulum lumen|endoplasmic reticulum membrane|extracellular exosome|integral component of endoplasmic reticulum membrane|integral component of peroxisomal membrane|peroxisomal membrane|plasma membrane|specific granule membrane|ATP binding|decanoate-CoA ligase activity|enzyme binding|fatty acid transmembrane transporter activity|long-chain fatty acid tran…	ko03320,ko04146,ko04931	PPAR signaling pathway|Peroxisome|Insulin resistance
SLC27A6	0.38949	0.497924	0.443707	GeneID:123372152	Acsvl2	long-chain fatty acid transport protein 6 isoform X1 [Chelonoidis abingdonii]			ko03320,ko04931	PPAR signaling pathway|Insulin resistance
SLC27A3	34.4281	31.5788	33.0035	GeneID:123351750	Acsvl3	solute carrier family 27 member 3 [Gopherus evgoodei]	GO:0005783,GO:0016021,GO:0005759,GO:0005739,GO:0004321,GO:0005324,GO:0004467,GO:0000166,GO:0031957,GO:0006637,GO:0001676	endoplasmic reticulum|integral component of membrane|mitochondrial matrix|mitochondrion|fatty-acyl-CoA synthase activity|long-chain fatty acid transporter activity|long-chain fatty acid-CoA ligase activity|nucleotide binding|very long-chain fatty acid-CoA ligase activity|acyl-CoA metabolic process|long-chain fatty acid metabolic process	ko04931	Insulin resistance
SLC27A1	9.22559	7.82796	8.52678	GeneID:123353658	ACSVL5	long-chain fatty acid transport protein 1 isoform X5 [Chrysemys picta bellii]	GO:0005829,GO:0005783,GO:0005887,GO:0016020,GO:0005739,GO:0005886,GO:0015245,GO:0005324,GO:0004467,GO:0000166,GO:0042803,GO:0031957,GO:0033211,GO:0032049,GO:0044539,GO:0015909,GO:0001579,GO:0071072,GO:0006654,GO:0006656,GO:0006646,GO:0006655,GO:0006661,GO:0006659,GO:0031652,GO:0071902,GO:0010867,GO:0019216,GO:0009409,GO:0032868	cytosol|endoplasmic reticulum|integral component of plasma membrane|membrane|mitochondrion|plasma membrane|fatty acid transmembrane transporter activity|long-chain fatty acid transporter activity|long-chain fatty acid-CoA ligase activity|nucleotide binding|protein homodimerization activity|very long-chain fatty acid-CoA ligase activity|adiponectin-activated signaling pathway|cardiolipin biosynthe…	ko03320,ko04931	PPAR signaling pathway|Insulin resistance
ACTA1	124.57	152.533	138.551	GeneID:123366985	ACTA	Hypothetical predicted protein [Marmota monax]	GO:0005884,GO:0001725,GO:0005865,GO:0005524,GO:0048741,GO:0030240	actin filament|stress fiber|striated muscle thin filament|ATP binding|skeletal muscle fiber development|skeletal muscle thin filament assembly
LOC123378431	39.6187	49.5547	44.5867	GeneID:123378431	ACTB	actin, cytoplasmic type 5-like [Gopherus evgoodei]	GO:0015629,GO:0005856,GO:0097433,GO:0005925,GO:0005634,GO:0005886,GO:0032991,GO:0005524	actin cytoskeleton|cytoskeleton|dense body|focal adhesion|nucleus|plasma membrane|protein-containing complex|ATP binding	ko04015,ko04145,ko04210,ko04390,ko04391,ko04510,ko04520,ko04530,ko04611,ko04670,ko04714,ko04745,ko04810,ko04919,ko04921,ko04971,ko05100,ko05110,ko05130,ko05131,ko05132,ko05135,ko05164,ko05205,ko05225,ko05410,ko05412,ko05414,ko05416,ko05418	Rap1 signaling pathway|Phagosome|Apoptosis|Hippo signaling pathway|Hippo signaling pathway - fly|Focal adhesion|Adherens junction|Tight junction|Platelet activation|Leukocyte transendothelial migration|Thermogenesis|Phototransduction - fly|Regulation of actin cytoskeleton|Thyroid hormone signaling pathway|Oxytocin signaling pathway|Gastric acid secretion|Bacterial invasion of epithelial cells|Vib…
ACTB	6685.07	7427.2	7056.13	GeneID:123344766	ACTB	hypothetical protein DBR06_SOUSAS9810109, partial [Sousa chinensis]	GO:0015629,GO:0005856,GO:0097433,GO:0005925,GO:0005634,GO:0005886,GO:0032991,GO:0005524	actin cytoskeleton|cytoskeleton|dense body|focal adhesion|nucleus|plasma membrane|protein-containing complex|ATP binding	ko04015,ko04145,ko04210,ko04390,ko04391,ko04510,ko04520,ko04530,ko04611,ko04670,ko04714,ko04745,ko04810,ko04919,ko04921,ko04971,ko05100,ko05110,ko05130,ko05131,ko05132,ko05135,ko05164,ko05205,ko05225,ko05410,ko05412,ko05414,ko05416,ko05418	Rap1 signaling pathway|Phagosome|Apoptosis|Hippo signaling pathway|Hippo signaling pathway - fly|Focal adhesion|Adherens junction|Tight junction|Platelet activation|Leukocyte transendothelial migration|Thermogenesis|Phototransduction - fly|Regulation of actin cytoskeleton|Thyroid hormone signaling pathway|Oxytocin signaling pathway|Gastric acid secretion|Bacterial invasion of epithelial cells|Vib…
ACTC1	0.0629459	0.431089	0.247018	GeneID:123368695	ACTC	hypothetical protein AV530_010532 [Patagioenas fasciata monilis]	GO:0005884,GO:0042643,GO:0072562,GO:0044297,GO:0005737,GO:0005829,GO:0070062,GO:0005615,GO:0030175,GO:0005925,GO:0098978,GO:0031674,GO:0030027,GO:0016020,GO:0030017,GO:0005524,GO:0016887,GO:0017022,GO:0030048,GO:0033275,GO:0031032,GO:0060048,GO:0055008,GO:0055003,GO:0060047,GO:0090131,GO:0030049,GO:0043066,GO:0010628,GO:0045471,GO:0030240	actin filament|actomyosin, actin portion|blood microparticle|cell body|cytoplasm|cytosol|extracellular exosome|extracellular space|filopodium|focal adhesion|glutamatergic synapse|I band|lamellipodium|membrane|sarcomere|ATP binding|ATPase activity|myosin binding|actin filament-based movement|actin-myosin filament sliding|actomyosin structure organization|cardiac muscle contraction|cardiac muscle t…	ko04260,ko04261,ko05410,ko05414	Cardiac muscle contraction|Adrenergic signaling in cardiomyocytes|Hypertrophic cardiomyopathy (HCM)|Dilated cardiomyopathy (DCM)
ACOT8	18.319	18.4122	18.3656	GeneID:123348209	ACTEIII	Acyl-coenzyme A thioesterase 8 [Platysternon megacephalum]	GO:0005829,GO:0005782,GO:0003986,GO:0047617,GO:0052689,GO:0033882,GO:0016289,GO:0052815,GO:0016290,GO:0005102,GO:0006637,GO:0036109,GO:0006699,GO:0043649,GO:0033540,GO:0009062,GO:0045225,GO:0016559,GO:0006625,GO:0016032	cytosol|peroxisomal matrix|acetyl-CoA hydrolase activity|acyl-CoA hydrolase activity|carboxylic ester hydrolase activity|choloyl-CoA hydrolase activity|CoA hydrolase activity|medium-chain acyl-CoA hydrolase activity|palmitoyl-CoA hydrolase activity|signaling receptor binding|acyl-CoA metabolic process|alpha-linolenic acid metabolic process|bile acid biosynthetic process|dicarboxylic acid cataboli…	ko00120,ko04146	Primary bile acid biosynthesis|Peroxisome
ACTG2	3349.31	3388.64	3368.97	GeneID:123364702	ACTG2	hypothetical protein parPi_0003457 [Paroedura picta]	GO:0044297,GO:0005737,GO:0030175,GO:0030027,GO:0032982,GO:0005524,GO:0090131,GO:0010628	cell body|cytoplasm|filopodium|lamellipodium|myosin filament|ATP binding|mesenchyme migration|positive regulation of gene expression
ACTL6B	0.0796981	0.0363878	0.0580429	GeneID:123357152	ACTL6	actin-like protein 6B [Gopherus evgoodei]	GO:0071565,GO:0005730,GO:0005634,GO:0016514,GO:0005200,GO:0003713,GO:0006325,GO:0006338,GO:0006357,GO:0021510	nBAF complex|nucleolus|nucleus|SWI/SNF complex|structural constituent of cytoskeleton|transcription coactivator activity|chromatin organization|chromatin remodeling|regulation of transcription by RNA polymerase II|spinal cord development	ko04714,ko05225	Thermogenesis|Hepatocellular carcinoma
ACTL7A	0.183975	0	0.0919875	GeneID:123372584	ACTL7A	actin-like protein 7A [Chelonoidis abingdonii]	GO:0005737,GO:0005856,GO:0005794,GO:0001673,GO:0031514,GO:0032991	cytoplasm|cytoskeleton|Golgi apparatus|male germ cell nucleus|motile cilium|protein-containing complex
ACTN1	558.461	527.203	542.832	GeneID:123368824	ACTN1	alpha-actinin-1 isoform X1 [Chelonoidis abingdonii]	GO:0005923,GO:0005623,GO:0031252,GO:0097433,GO:0005925,GO:0090637,GO:0030027,GO:0016328,GO:0090636,GO:0001726,GO:0042383,GO:0030486,GO:0001725,GO:1990357,GO:0030018,GO:0005915,GO:0051015,GO:0051393,GO:0005509,GO:0030274,GO:0051219,GO:0042803,GO:0017166,GO:0051764,GO:0051017,GO:0045214,GO:0048741	bicellular tight junction|cell|cell leading edge|dense body|focal adhesion|inner dense plaque of desmosome|lamellipodium|lateral plasma membrane|outer dense plaque of desmosome|ruffle|sarcolemma|smooth muscle dense body|stress fiber|terminal web|Z disc|zonula adherens|actin filament binding|alpha-actinin binding|calcium ion binding|LIM domain binding|phosphoprotein binding|protein homodimerizatio…	ko04510,ko04520,ko04530,ko04670,ko04810,ko05131,ko05146,ko05203,ko05322	Focal adhesion|Adherens junction|Tight junction|Leukocyte transendothelial migration|Regulation of actin cytoskeleton|Shigellosis|Amoebiasis|Viral carcinogenesis|Systemic lupus erythematosus
ACTN2	3.06766	2.7414	2.90453	GeneID:123367420	ACTN2	alpha-actinin-2 isoform X4 [Chelonia mydas]	GO:0005737,GO:0031941,GO:0030175,GO:0005925,GO:0005815,GO:0032391,GO:0097381,GO:0030018,GO:0051015,GO:0005509,GO:0034452,GO:0045505,GO:0051373,GO:0044325,GO:0019894,GO:0030274,GO:0032029,GO:0005546,GO:0042803,GO:0030507,GO:0030375,GO:0031432,GO:0070080,GO:0030036,GO:0051695,GO:0055013,GO:0048041,GO:0007030,GO:0007041,GO:0030035,GO:0006936,GO:1901017,GO:2000009,GO:0086097,GO:2001259,GO:2001137,GO:…	cytoplasm|filamentous actin|filopodium|focal adhesion|microtubule organizing center|photoreceptor connecting cilium|photoreceptor disc membrane|Z disc|actin filament binding|calcium ion binding|dynactin binding|dynein intermediate chain binding|FATZ binding|ion channel binding|kinesin binding|LIM domain binding|myosin tail binding|phosphatidylinositol-4,5-bisphosphate binding|protein homodimeriza…	ko05412	Arrhythmogenic right ventricular cardiomyopathy (ARVC)
ACTN3	1.70993	1.2922	1.50107	GeneID:123375117	ACTN3	catenin alpha-3-like [Platysternon megacephalum]	GO:0005737,GO:0031941,GO:0005815,GO:0032391,GO:0097381,GO:0003779,GO:0005509,GO:0034452,GO:0045505,GO:0019894,GO:0032029,GO:0030507,GO:0030036,GO:0007030,GO:0007041	cytoplasm|filamentous actin|microtubule organizing center|photoreceptor connecting cilium|photoreceptor disc membrane|actin binding|calcium ion binding|dynactin binding|dynein intermediate chain binding|kinesin binding|myosin tail binding|spectrin binding|actin cytoskeleton organization|Golgi organization|lysosomal transport	ko05412	Arrhythmogenic right ventricular cardiomyopathy (ARVC)
ACTN4	159.699	154.136	156.918	GeneID:123350605	ACTN4	alpha-actinin-4 isoform X1 [Terrapene carolina triunguis]	GO:0005903,GO:0005911,GO:0030863,GO:0005737,GO:0005829,GO:0016604,GO:0005634,GO:0048471,GO:0031143,GO:1990904,GO:0001725,GO:0030018,GO:0051015,GO:0005509,GO:0031490,GO:0044325,GO:0030374,GO:0001882,GO:0042803,GO:0042974,GO:0000977,GO:0051017,GO:0070830,GO:0051271,GO:1900025,GO:0035357,GO:0030335,GO:1901224,GO:0048549,GO:1902396,GO:0015031,GO:0048384,GO:0030050	brush border|cell-cell junction|cortical cytoskeleton|cytoplasm|cytosol|nuclear body|nucleus|perinuclear region of cytoplasm|pseudopodium|ribonucleoprotein complex|stress fiber|Z disc|actin filament binding|calcium ion binding|chromatin DNA binding|ion channel binding|nuclear receptor transcription coactivator activity|nucleoside binding|protein homodimerization activity|retinoic acid receptor bi…	ko04510,ko04520,ko04530,ko04670,ko04810,ko05131,ko05146,ko05203,ko05322	Focal adhesion|Adherens junction|Tight junction|Leukocyte transendothelial migration|Regulation of actin cytoskeleton|Shigellosis|Amoebiasis|Viral carcinogenesis|Systemic lupus erythematosus
ACTR10	28.5018	30.259	29.3804	GeneID:123369460	ACTR10	actin-related protein 10 [Chrysemys picta bellii]	GO:0005737,GO:0005869,GO:0007018	cytoplasm|dynactin complex|microtubule-based movement	ko05016	Huntington disease
ACTR6	6.6483	7.72797	7.18813	GeneID:123345231	ACTR6	MAP kinase-interacting serine/threonine-protein kinase 2 [Platysternon megacephalum]	GO:0005737,GO:0005856,GO:0005634,GO:0006338	cytoplasm|cytoskeleton|nucleus|chromatin remodeling
LOC123368688	0.293891	0.335456	0.314674	GeneID:123368688	ACTSA	actin, aortic smooth muscle-like [Terrapene carolina triunguis]	GO:0005884,GO:0044297,GO:0005737,GO:0030175,GO:0030027,GO:0001725,GO:0005865,GO:0005524,GO:0090131,GO:0010628,GO:0048741,GO:0030240	actin filament|cell body|cytoplasm|filopodium|lamellipodium|stress fiber|striated muscle thin filament|ATP binding|mesenchyme migration|positive regulation of gene expression|skeletal muscle fiber development|skeletal muscle thin filament assembly
ACTA2	379.877	446.152	413.015	GeneID:123374353	Actsa	Actin, aortic smooth muscle [Eschrichtius robustus]	GO:0015629,GO:0044297,GO:0005737,GO:0030175,GO:0030027,GO:0001725,GO:0005524,GO:0090131,GO:0006936,GO:0070374,GO:0010628,GO:2000491,GO:0061874,GO:0061870,GO:0061041	actin cytoskeleton|cell body|cytoplasm|filopodium|lamellipodium|stress fiber|ATP binding|mesenchyme migration|muscle contraction|positive regulation of ERK1 and ERK2 cascade|positive regulation of gene expression|positive regulation of hepatic stellate cell activation|positive regulation of hepatic stellate cell contraction|positive regulation of hepatic stellate cell migration|regulation of woun…	ko04270,ko04371,ko04926	Vascular smooth muscle contraction|Apelin signaling pathway|Relaxin signaling pathway
ACVR1	11.007	11.6241	11.3155	GeneID:123378519	ACVR1	activin receptor type-1 isoform X1 [Chelonoidis abingdonii]	GO:0048179,GO:0045177,GO:0005887,GO:0005622,GO:0016020,GO:0043235,GO:0048185,GO:0016361,GO:0005524,GO:0098821,GO:0019838,GO:0046872,GO:0042803,GO:0004672,GO:0004674,GO:0046332,GO:0050431,GO:0005025,GO:0005024,GO:0032924,GO:0002526,GO:0003289,GO:0003181,GO:0030509,GO:0061312,GO:0001569,GO:0060317,GO:0060923,GO:0016477,GO:0071773,GO:0007368,GO:0003143,GO:0061445,GO:0003274,GO:0003203,GO:0042118,GO:…	activin receptor complex|apical part of cell|integral component of plasma membrane|intracellular|membrane|receptor complex|activin binding|activin receptor activity, type I|ATP binding|BMP receptor activity|growth factor binding|metal ion binding|protein homodimerization activity|protein kinase activity|protein serine/threonine kinase activity|SMAD binding|transforming growth factor beta binding|…	ko04060,ko04350,ko04550,ko05418	Cytokine-cytokine receptor interaction|TGF-beta signaling pathway|Signaling pathways regulating pluripotency of stem cells|Fluid shear stress and atherosclerosis
ACVR2A	10.9929	10.9518	10.9723	GeneID:123378399	ACVR2A	activin receptor type-2A isoform X2 [Chrysemys picta bellii]	GO:0048179,GO:0009986,GO:0005737,GO:0034673,GO:0005887,GO:0016020,GO:0043235,GO:0048185,GO:0017002,GO:0005524,GO:0098821,GO:0015026,GO:0019838,GO:0034711,GO:0046872,GO:0030165,GO:0043621,GO:0046332,GO:0005026,GO:0005024,GO:0034713,GO:0032924,GO:0009952,GO:0009798,GO:0008283,GO:0007368,GO:0048706,GO:0001702,GO:0048333,GO:0007389,GO:0043084,GO:0032927,GO:0030501,GO:0045648,GO:0045669,GO:0010862,GO:…	activin receptor complex|cell surface|cytoplasm|inhibin-betaglycan-ActRII complex|integral component of plasma membrane|membrane|receptor complex|activin binding|activin-activated receptor activity|ATP binding|BMP receptor activity|coreceptor activity|growth factor binding|inhibin binding|metal ion binding|PDZ domain binding|protein self-association|SMAD binding|transforming growth factor beta re…	ko04060,ko04350,ko04550,ko05418	Cytokine-cytokine receptor interaction|TGF-beta signaling pathway|Signaling pathways regulating pluripotency of stem cells|Fluid shear stress and atherosclerosis
ACVR2B	0.726273	0.65385	0.690061	GeneID:123362535	ACVR2B	activin receptor type-2B [Chrysemys picta bellii]	GO:0048179,GO:0045178,GO:0005887,GO:0043235,GO:0048185,GO:0005524,GO:0019838,GO:0046872,GO:0046332,GO:0005026,GO:0005024,GO:0034713,GO:0032924,GO:0009798,GO:0008283,GO:0061550,GO:0048333,GO:1901389,GO:0007389,GO:0043525,GO:0007179	activin receptor complex|basal part of cell|integral component of plasma membrane|receptor complex|activin binding|ATP binding|growth factor binding|metal ion binding|SMAD binding|transforming growth factor beta receptor activity, type II|transforming growth factor beta-activated receptor activity|type I transforming growth factor beta receptor binding|activin receptor signaling pathway|axis spec…	ko04060,ko04350,ko04550,ko05418	Cytokine-cytokine receptor interaction|TGF-beta signaling pathway|Signaling pathways regulating pluripotency of stem cells|Fluid shear stress and atherosclerosis
MAGI2	2.56031	2.16451	2.36241	GeneID:123377999	Acvrinp1	membrane-associated guanylate kinase, WW and PDZ domain-containing protein 2 isoform X14 [Gopherus evgoodei]	GO:0005923,GO:0005737,GO:0030425,GO:0098890,GO:0098982,GO:0098978,GO:0005770,GO:0005634,GO:0048471,GO:0005886,GO:0014069,GO:0032991,GO:0036057,GO:0045202,GO:0070697,GO:0031697,GO:0019894,GO:0019902,GO:0044877,GO:0030159,GO:0046332,GO:0098919,GO:0098879,GO:0070699,GO:1990090,GO:0072015,GO:0071850,GO:0032926,GO:0030336,GO:0008285,GO:0051898,GO:0038180,GO:0097118,GO:0010976,GO:0032516,GO:0002092,GO:…	bicellular tight junction|cytoplasm|dendrite|extrinsic component of postsynaptic membrane|GABA-ergic synapse|glutamatergic synapse|late endosome|nucleus|perinuclear region of cytoplasm|plasma membrane|postsynaptic density|protein-containing complex|slit diaphragm|synapse|activin receptor binding|beta-1 adrenergic receptor binding|kinesin binding|phosphatase binding|protein-containing complex bind…	ko04015,ko04151	Rap1 signaling pathway|PI3K-Akt signaling pathway
ACVRL1	1.49216	1.9719	1.73203	GeneID:123353589	Acvrlk1	serine/threonine-protein kinase receptor R3 [Gopherus evgoodei]	GO:0048179,GO:0009986,GO:0030425,GO:0005887,GO:0043025,GO:0005886,GO:0043235,GO:0048185,GO:0016361,GO:0005524,GO:0098821,GO:0019838,GO:0046872,GO:0019901,GO:0004674,GO:0046332,GO:0050431,GO:0005025,GO:0005024,GO:0001525,GO:0060840,GO:0008015,GO:0048514,GO:0001974,GO:0030509,GO:0071773,GO:0071560,GO:0035912,GO:0003203,GO:0042118,GO:0061154,GO:0001701,GO:0001946,GO:0060836,GO:0043537,GO:0007162,GO:…	activin receptor complex|cell surface|dendrite|integral component of plasma membrane|neuronal cell body|plasma membrane|receptor complex|activin binding|activin receptor activity, type I|ATP binding|BMP receptor activity|growth factor binding|metal ion binding|protein kinase binding|protein serine/threonine kinase activity|SMAD binding|transforming growth factor beta binding|transforming growth f…	ko04060	Cytokine-cytokine receptor interaction
BMPR1A	4.41733	3.78483	4.10108	GeneID:123374332	ACVRLK3	Bone morphogenetic protein receptor type-1A [Platysternon megacephalum]	GO:0030425,GO:0009897,GO:1990712,GO:0016021,GO:0005887,GO:0043025,GO:0005886,GO:0043235,GO:0005524,GO:0098821,GO:0000981,GO:0019838,GO:0046872,GO:0042803,GO:0004674,GO:0046332,GO:0005025,GO:0005024,GO:0004675,GO:0030509,GO:0061312,GO:0003161,GO:0003215,GO:0071773,GO:0002062,GO:0048589,GO:0035912,GO:0009950,GO:0007398,GO:0042733,GO:0048568,GO:0003272,GO:0003203,GO:1905285,GO:0060914,GO:0035137,GO:…	dendrite|external side of plasma membrane|HFE-transferrin receptor complex|integral component of membrane|integral component of plasma membrane|neuronal cell body|plasma membrane|receptor complex|ATP binding|BMP receptor activity|DNA-binding transcription factor activity, RNA polymerase II-specific|growth factor binding|metal ion binding|protein homodimerization activity|protein serine/threonine …	ko04060,ko04350,ko04390,ko04550,ko05418	Cytokine-cytokine receptor interaction|TGF-beta signaling pathway|Hippo signaling pathway|Signaling pathways regulating pluripotency of stem cells|Fluid shear stress and atherosclerosis
ACVR1B	41.1356	42.1865	41.6611	GeneID:123353686	ACVRLK4	activin receptor type-1B isoform X1 [Chelonoidis abingdonii]	GO:0048179,GO:0009986,GO:0005829,GO:0005887,GO:0005886,GO:0043235,GO:0048185,GO:0016361,GO:0005524,GO:0019838,GO:0034711,GO:0046872,GO:0004674,GO:0046332,GO:0005025,GO:0005024,GO:0004675,GO:0031625,GO:0032924,GO:0007417,GO:0046545,GO:0097191,GO:0000082,GO:0001942,GO:0001701,GO:0030308,GO:0010629,GO:0038092,GO:0007389,GO:0018107,GO:0032927,GO:0045648,GO:0010862,GO:0045944,GO:1901165,GO:0046777,GO:…	activin receptor complex|cell surface|cytosol|integral component of plasma membrane|plasma membrane|receptor complex|activin binding|activin receptor activity, type I|ATP binding|growth factor binding|inhibin binding|metal ion binding|protein serine/threonine kinase activity|SMAD binding|transforming growth factor beta receptor activity, type I|transforming growth factor beta-activated receptor a…	ko04060,ko04350,ko04550	Cytokine-cytokine receptor interaction|TGF-beta signaling pathway|Signaling pathways regulating pluripotency of stem cells
ACY1	0.670042	1.20259	0.936315	GeneID:123373786	ACY1	aminoacylase-1 isoform X1 [Chelonoidis abingdonii]	GO:0005737,GO:0004046,GO:0046872,GO:0008237,GO:0006520	cytoplasm|aminoacylase activity|metal ion binding|metallopeptidase activity|cellular amino acid metabolic process	ko00220	Arginine biosynthesis
PM20D2	18.6415	17.5799	18.1107	GeneID:123366644	ACY1L2	peptidase M20 domain-containing protein 2 isoform X1 [Terrapene carolina triunguis]	GO:0005654,GO:0016805,GO:0006508,GO:0032268	nucleoplasm|dipeptidase activity|proteolysis|regulation of cellular protein metabolic process
ACYP2	1.05139	1.69424	1.37281	GeneID:123366428	ACYP2	Zinc finger protein RFP [Chelonia mydas]	GO:0003998	acylphosphatase activity	ko00620	Pyruvate metabolism
LOC123374100	2.29957	2.13767	2.21862	GeneID:123374100	ACYP2	acylphosphatase-2-like isoform X1 [Chrysemys picta bellii]	GO:0003998	acylphosphatase activity	ko00620	Pyruvate metabolism
ACYP1	4.84461	6.19796	5.52128	GeneID:123367941	ACYPE	acylphosphatase-1 isoform X1 [Chelonoidis abingdonii]	GO:0003998	acylphosphatase activity	ko00620	Pyruvate metabolism
PCLO	0.18801	0.0858397	0.136925	GeneID:123377498	ACZ	protein piccolo isoform X1 [Gopherus evgoodei]	GO:0030054,GO:0048786,GO:0045202,GO:0005509,GO:0005544,GO:0005522,GO:0007010,GO:0007416	cell junction|presynaptic active zone|synapse|calcium ion binding|calcium-dependent phospholipid binding|profilin binding|cytoskeleton organization|synapse assembly	ko04911	Insulin secretion
CNOT1	20.4607	19.1617	19.8112	GeneID:123349152	AD-005	CCR4-NOT transcription complex subunit 1 isoform X1 [Terrapene carolina triunguis]	GO:0030014,GO:0005829,GO:0005615,GO:0016020,GO:0005634,GO:0000932,GO:0005778,GO:0070016,GO:0030331,GO:0019904,GO:0032947,GO:0042974,GO:0003723,GO:0006977,GO:0035195,GO:0007275,GO:0033147,GO:0048387,GO:0000122,GO:0017148,GO:0000289,GO:0010606,GO:0061014,GO:1900153,GO:0060213,GO:2000036,GO:0090503	CCR4-NOT complex|cytosol|extracellular space|membrane|nucleus|P-body|peroxisomal membrane|armadillo repeat domain binding|estrogen receptor binding|protein domain specific binding|protein-containing complex scaffold activity|retinoic acid receptor binding|RNA binding|DNA damage response, signal transduction by p53 class mediator resulting in cell cycle arrest|gene silencing by miRNA|multicellular…	ko03018	RNA degradation
GPN3	25.6089	29.5314	27.5701	GeneID:123351172	AD-009	GPN-loop GTPase 3 [Chelonoidis abingdonii]	GO:0032991,GO:0005525,GO:0003924	protein-containing complex|GTP binding|GTPase activity
ERG28	9.20524	10.413	9.80913	GeneID:123369281	AD-011	probable ergosterol biosynthetic protein 28 isoform X1 [Chelonoidis abingdonii]	GO:0005789,GO:0016021,GO:0030133,GO:0030674,GO:0006696	endoplasmic reticulum membrane|integral component of membrane|transport vesicle|protein binding, bridging|ergosterol biosynthetic process
CHD9	4.2445	3.25948	3.75199	GeneID:123349168	AD-013	chromodomain-helicase-DNA-binding protein 9 isoform X1 [Terrapene carolina triunguis]	GO:0005737,GO:0005654,GO:0005524,GO:0003677,GO:0004386,GO:0006325,GO:0019216	cytoplasm|nucleoplasm|ATP binding|DNA binding|helicase activity|chromatin organization|regulation of lipid metabolic process
WASHC3	24.4237	21.9705	23.1971	GeneID:123355978	AD-016	WASH complex subunit 3 isoform X1 [Chelonia mydas]	GO:0005769,GO:0071203,GO:0030041,GO:0006887,GO:0015031	early endosome|WASH complex|actin filament polymerization|exocytosis|protein transport	ko04144,ko04212	Endocytosis|Longevity regulating pathway - worm
GASK1B	61.1408	60.1127	60.6268	GeneID:123371292	AD021	Golgi-associated kinase 1B isoform X1 [Gopherus evgoodei]
TDP2	10.9625	9.20258	10.0825	GeneID:123364736	AD-022	tyrosyl-DNA phosphodiesterase 2 [Gopherus evgoodei]
PLGRKT	39.2624	56.0587	47.6605	GeneID:123373042	AD025	plasminogen receptor (KT) [Chelonoidis abingdonii]	GO:0005887,GO:0006935,GO:0006954,GO:0010756	integral component of plasma membrane|chemotaxis|inflammatory response|positive regulation of plasminogen activation
MFF	11.2626	13.4571	12.3598	GeneID:123377928	AD030	mitochondrial fission factor isoform X1 [Chrysemys picta bellii]	GO:0030054,GO:0032592,GO:0005741,GO:0005739,GO:0005777,GO:0008021,GO:0042803,GO:0000266,GO:0043653,GO:0008053,GO:0070584,GO:0016559,GO:0090141,GO:0090314,GO:0090200,GO:0051260,GO:0006626,GO:0010821,GO:1900063,GO:0001836	cell junction|integral component of mitochondrial membrane|mitochondrial outer membrane|mitochondrion|peroxisome|synaptic vesicle|protein homodimerization activity|mitochondrial fission|mitochondrial fragmentation involved in apoptotic process|mitochondrial fusion|mitochondrion morphogenesis|peroxisome fission|positive regulation of mitochondrial fission|positive regulation of protein targeting t…
PITHD1	28.5961	34.9655	31.7808	GeneID:123355480	AD039	PITH domain-containing protein 1 [Gopherus evgoodei]	GO:0005634	nucleus
TADA2B	1.38752	1.21239	1.29996	GeneID:123371285	ADA2B	transcriptional adapter 2-beta [Aquila chrysaetos chrysaetos]	GO:0005654,GO:0005634,GO:0070461,GO:0030914,GO:0003682,GO:0003677,GO:0000981,GO:0036459,GO:0003713,GO:0008270,GO:0006338,GO:0016573,GO:0035066,GO:0016579,GO:0006357	nucleoplasm|nucleus|SAGA-type complex|STAGA complex|chromatin binding|DNA binding|DNA-binding transcription factor activity, RNA polymerase II-specific|thiol-dependent ubiquitinyl hydrolase activity|transcription coactivator activity|zinc ion binding|chromatin remodeling|histone acetylation|positive regulation of histone acetylation|protein deubiquitination|regulation of transcription by RNA poly…
TADA3	13.453	13.3548	13.4039	GeneID:123374834	ADA3	transcriptional adapter 3 [Terrapene carolina triunguis]	GO:0005671,GO:0005622,GO:0072686,GO:0005654,GO:0005634,GO:0000124,GO:0030914,GO:0033276,GO:0003700,GO:0016922,GO:0030374,GO:0019904,GO:0036459,GO:0003713,GO:0043966,GO:0043967,GO:0030520,GO:0000278,GO:0010628,GO:0045893,GO:0016579,GO:0031063,GO:0001932,GO:0031647,GO:0006357,GO:0090043	Ada2/Gcn5/Ada3 transcription activator complex|intracellular|mitotic spindle|nucleoplasm|nucleus|SAGA complex|STAGA complex|transcription factor TFTC complex|DNA-binding transcription factor activity|nuclear receptor binding|nuclear receptor transcription coactivator activity|protein domain specific binding|thiol-dependent ubiquitinyl hydrolase activity|transcription coactivator activity|histone …	ko05165	Human papillomavirus infection
ADAL	1.15036	1.38217	1.26626	GeneID:123343826	ADAL1	adenosine deaminase-like protein isoform X1 [Chrysemys picta bellii]	GO:0005829,GO:0004000,GO:0046872,GO:0006154,GO:0017144,GO:0046103,GO:0009117,GO:0043101	cytosol|adenosine deaminase activity|metal ion binding|adenosine catabolic process|drug metabolic process|inosine biosynthetic process|nucleotide metabolic process|purine-containing compound salvage
ADAM10	50.7611	49.926	50.3435	GeneID:123343706	ADAM10	disintegrin and metalloproteinase domain-containing protein 10 isoform X1 [Gopherus evgoodei]	GO:0009986,GO:0098978,GO:0000139,GO:0005798,GO:0016021,GO:0005634,GO:0097038,GO:0014069,GO:0097197,GO:0046872,GO:0004222,GO:0042803,GO:0019901,GO:0017124,GO:0051089,GO:0001701,GO:0006509,GO:0042117,GO:0007162,GO:0007219,GO:0051088,GO:0030307,GO:0008284,GO:0010820,GO:0099173,GO:0006468,GO:0016485,GO:0098696,GO:0034612	cell surface|glutamatergic synapse|Golgi membrane|Golgi-associated vesicle|integral component of membrane|nucleus|perinuclear endoplasmic reticulum|postsynaptic density|tetraspanin-enriched microdomain|metal ion binding|metalloendopeptidase activity|protein homodimerization activity|protein kinase binding|SH3 domain binding|constitutive protein ectodomain proteolysis|in utero embryonic developmen…	ko04361,ko05010,ko05120	Axon regeneration|Alzheimer disease|Epithelial cell signaling in Helicobacter pylori infection
LOC123368018	0.53797	0.547925	0.542948	GeneID:123368018	ADAM20	LOW QUALITY PROTEIN: disintegrin and metalloproteinase domain-containing protein 20-like [Chelonoidis abingdonii]	GO:0016021,GO:0005886,GO:0046872,GO:0004222,GO:0008237,GO:0007339,GO:0007338	integral component of membrane|plasma membrane|metal ion binding|metalloendopeptidase activity|metallopeptidase activity|binding of sperm to zona pellucida|single fertilization
ADAMTS10	0.0653092	0.119273	0.0922912	GeneID:123355752	Adamts10	A disintegrin and metalloproteinase with thrombospondin motifs 10 [Gopherus evgoodei]	GO:0062023,GO:0031012,GO:0001527,GO:0046872,GO:0004222	collagen-containing extracellular matrix|extracellular matrix|microfibril|metal ion binding|metalloendopeptidase activity
ADAMTS14	2.80958	1.72591	2.26775	GeneID:123374525	ADAMTS14	A disintegrin and metalloproteinase with thrombospondin motifs 14 [Terrapene carolina triunguis]	GO:0005576,GO:0046872,GO:0004222,GO:0030574,GO:0030199	extracellular region|metal ion binding|metalloendopeptidase activity|collagen catabolic process|collagen fibril organization
ADAMTS15	0.0394405	0.00900369	0.0242221	GeneID:123354837	Adamts15	A disintegrin and metalloproteinase with thrombospondin motifs 15 [Chelonoidis abingdonii]	GO:0009986,GO:0062023,GO:0005615,GO:0004175,GO:0050840,GO:0008201,GO:0004222,GO:0008270	cell surface|collagen-containing extracellular matrix|extracellular space|endopeptidase activity|extracellular matrix binding|heparin binding|metalloendopeptidase activity|zinc ion binding
ADAMTS17	0.22538	0.146229	0.185804	GeneID:123344445	ADAMTS17	A disintegrin and metalloproteinase with thrombospondin motifs 17 isoform X1 [Gopherus evgoodei]	GO:0005576,GO:0046872,GO:0004222,GO:0003676	extracellular region|metal ion binding|metalloendopeptidase activity|nucleic acid binding
ADAMTS19	0.415495	0.336292	0.375894	GeneID:123373264	ADAMTS19	A disintegrin and metalloproteinase with thrombospondin motifs 19 isoform X1 [Chrysemys picta bellii]	GO:0005576,GO:0046872,GO:0004222	extracellular region|metal ion binding|metalloendopeptidase activity
ADAMTS4	4.59179	5.19562	4.8937	GeneID:123352049	ADAMTS4	A disintegrin and metalloproteinase with thrombospondin motifs 4 [Chelonoidis abingdonii]	GO:0005576,GO:0046872,GO:0004222,GO:0008237	extracellular region|metal ion binding|metalloendopeptidase activity|metallopeptidase activity
ADAMTS5	4.24292	2.82988	3.5364	GeneID:123366748	Adamts5	A disintegrin and metalloproteinase with thrombospondin motifs 5 [Chelonoidis abingdonii]	GO:0062023,GO:0005615,GO:0050840,GO:0008201,GO:0004222,GO:0008237,GO:0008270,GO:0042742,GO:0120163,GO:0044691	collagen-containing extracellular matrix|extracellular space|extracellular matrix binding|heparin binding|metalloendopeptidase activity|metallopeptidase activity|zinc ion binding|defense response to bacterium|negative regulation of cold-induced thermogenesis|tooth eruption
ADAMTS6	16.8647	18.9713	17.918	GeneID:123373219	ADAMTS6	A disintegrin and metalloproteinase with thrombospondin motifs 6 [Chrysemys picta bellii]	GO:0005576,GO:0046872,GO:0004222,GO:0008237,GO:0035904,GO:0003279,GO:0060976	extracellular region|metal ion binding|metalloendopeptidase activity|metallopeptidase activity|aorta development|cardiac septum development|coronary vasculature development
ADAMTS7	3.02751	3.46328	3.2454	GeneID:123343989	ADAMTS7	A disintegrin and metalloproteinase with thrombospondin motifs 7 [Gopherus evgoodei]	GO:0009986,GO:0005788,GO:0005576,GO:0046872,GO:0004222,GO:0008237,GO:0071773,GO:0071347,GO:0071356,GO:0032331,GO:0051603	cell surface|endoplasmic reticulum lumen|extracellular region|metal ion binding|metalloendopeptidase activity|metallopeptidase activity|cellular response to BMP stimulus|cellular response to interleukin-1|cellular response to tumor necrosis factor|negative regulation of chondrocyte differentiation|proteolysis involved in cellular protein catabolic process
ADARB1	9.81316	9.5313	9.67223	GeneID:123378716	Adar2	double-stranded RNA-specific editase 1 isoform X1 [Chrysemys picta bellii]	GO:0005737,GO:0005829,GO:0005730,GO:0005654,GO:0005634,GO:0003726,GO:0003725,GO:0046872,GO:0042803,GO:0003723,GO:0008251,GO:0006382,GO:0016553,GO:0021610,GO:0021618,GO:0060384,GO:0061744,GO:0097049,GO:0016556,GO:0006397,GO:0035264,GO:0060415,GO:0030336,GO:0008285,GO:0044387,GO:0050884,GO:0007274,GO:0050685,GO:0045070,GO:0051726,GO:0006396,GO:0021965	cytoplasm|cytosol|nucleolus|nucleoplasm|nucleus|double-stranded RNA adenosine deaminase activity|double-stranded RNA binding|metal ion binding|protein homodimerization activity|RNA binding|tRNA-specific adenosine deaminase activity|adenosine to inosine editing|base conversion or substitution editing|facial nerve morphogenesis|hypoglossal nerve morphogenesis|innervation|motor behavior|motor neuron…
ADCK5	4.01472	3.23605	3.62538	GeneID:123363059	ADCK5	uncharacterized aarF domain-containing protein kinase 5 isoform X2 [Gopherus evgoodei]	GO:0016021,GO:0004674	integral component of membrane|protein serine/threonine kinase activity
ADCY4	0.249908	0.245756	0.247832	GeneID:123348826	ADCY4	adenylate cyclase type 4 isoform X1 [Gopherus evgoodei]	GO:0005737,GO:0030425,GO:0005887,GO:0016020,GO:0005886,GO:0004016,GO:0005524,GO:0046872,GO:0005080,GO:0007189,GO:0007193,GO:0007188,GO:0006171,GO:0071377,GO:0007186,GO:0003091	cytoplasm|dendrite|integral component of plasma membrane|membrane|plasma membrane|adenylate cyclase activity|ATP binding|metal ion binding|protein kinase C binding|adenylate cyclase-activating G protein-coupled receptor signaling pathway|adenylate cyclase-inhibiting G protein-coupled receptor signaling pathway|adenylate cyclase-modulating G protein-coupled receptor signaling pathway|cAMP biosynth…	ko00230,ko01522,ko04015,ko04020,ko04022,ko04024,ko04062,ko04072,ko04114,ko04211,ko04213,ko04261,ko04270,ko04371,ko04540,ko04611,ko04713,ko04714,ko04723,ko04724,ko04725,ko04727,ko04742,ko04750,ko04911,ko04912,ko04913,ko04914,ko04915,ko04916,ko04918,ko04921,ko04923,ko04925,ko04926,ko04927,ko04928,ko04934,ko04935,ko04970,ko04971,ko04972,ko04976,ko05032,ko05163,ko05166,ko05200,ko05414	Purine metabolism|Endocrine resistance|Rap1 signaling pathway|Calcium signaling pathway|cGMP-PKG signaling pathway|cAMP signaling pathway|Chemokine signaling pathway|Phospholipase D signaling pathway|Oocyte meiosis|Longevity regulating pathway|Longevity regulating pathway - multiple species|Adrenergic signaling in cardiomyocytes|Vascular smooth muscle contraction|Apelin signaling pathway|Gap junc…
ADCY5	0.951778	0.808601	0.88019	GeneID:123378195	ADCY5	adenylate cyclase type 5 isoform X1 [Gopherus evgoodei]	GO:0005929,GO:0016021,GO:0005887,GO:0045111,GO:0005886,GO:0004016,GO:0008179,GO:0005524,GO:0046872,GO:0046982,GO:0097110,GO:0001973,GO:0007191,GO:0007189,GO:0007195,GO:0007193,GO:0006171,GO:1904322,GO:0071377,GO:0007186,GO:0007626,GO:0050885,GO:0007204,GO:0061178,GO:0003091	cilium|integral component of membrane|integral component of plasma membrane|intermediate filament cytoskeleton|plasma membrane|adenylate cyclase activity|adenylate cyclase binding|ATP binding|metal ion binding|protein heterodimerization activity|scaffold protein binding|adenosine receptor signaling pathway|adenylate cyclase-activating dopamine receptor signaling pathway|adenylate cyclase-activati…	ko00230,ko01522,ko04015,ko04022,ko04024,ko04062,ko04072,ko04114,ko04211,ko04213,ko04261,ko04270,ko04371,ko04540,ko04611,ko04713,ko04714,ko04723,ko04724,ko04725,ko04726,ko04727,ko04728,ko04750,ko04911,ko04912,ko04913,ko04914,ko04915,ko04916,ko04918,ko04921,ko04923,ko04924,ko04925,ko04926,ko04927,ko04928,ko04934,ko04935,ko04970,ko04971,ko04972,ko04976,ko05012,ko05030,ko05031,ko05032,ko05034,ko05163…	Purine metabolism|Endocrine resistance|Rap1 signaling pathway|cGMP-PKG signaling pathway|cAMP signaling pathway|Chemokine signaling pathway|Phospholipase D signaling pathway|Oocyte meiosis|Longevity regulating pathway|Longevity regulating pathway - multiple species|Adrenergic signaling in cardiomyocytes|Vascular smooth muscle contraction|Apelin signaling pathway|Gap junction|Platelet activation|C…
ADCY7	0.618687	0.470791	0.544739	GeneID:123349473	ADCY7	adenylate cyclase type 7 isoform X2 [Chelonoidis abingdonii]	GO:0016021,GO:0005887,GO:0005622,GO:0005886,GO:0004016,GO:0005524,GO:0046872,GO:0007189,GO:0007193,GO:0006171,GO:0071361,GO:0071377,GO:0071285,GO:0007186,GO:0060135,GO:1900016,GO:0002819,GO:0003091	integral component of membrane|integral component of plasma membrane|intracellular|plasma membrane|adenylate cyclase activity|ATP binding|metal ion binding|adenylate cyclase-activating G protein-coupled receptor signaling pathway|adenylate cyclase-inhibiting G protein-coupled receptor signaling pathway|cAMP biosynthetic process|cellular response to ethanol|cellular response to glucagon stimulus|c…	ko00230,ko01522,ko04015,ko04020,ko04022,ko04024,ko04062,ko04072,ko04114,ko04211,ko04213,ko04261,ko04270,ko04371,ko04540,ko04611,ko04713,ko04714,ko04723,ko04724,ko04725,ko04727,ko04750,ko04911,ko04912,ko04913,ko04914,ko04915,ko04916,ko04918,ko04921,ko04923,ko04925,ko04926,ko04927,ko04928,ko04934,ko04935,ko04970,ko04971,ko04972,ko04976,ko05032,ko05163,ko05166,ko05200,ko05414	Purine metabolism|Endocrine resistance|Rap1 signaling pathway|Calcium signaling pathway|cGMP-PKG signaling pathway|cAMP signaling pathway|Chemokine signaling pathway|Phospholipase D signaling pathway|Oocyte meiosis|Longevity regulating pathway|Longevity regulating pathway - multiple species|Adrenergic signaling in cardiomyocytes|Vascular smooth muscle contraction|Apelin signaling pathway|Gap junc…
ADCY8	0.00980599	0.0537256	0.0317658	GeneID:123365404	ADCY8	adenylate cyclase type 8 [Chelonoidis abingdonii]	GO:0016324,GO:0030424,GO:0016323,GO:0030425,GO:0060076,GO:0098978,GO:0098686,GO:0005887,GO:0099056,GO:0005622,GO:0016020,GO:0032809,GO:0005886,GO:0098685,GO:0004016,GO:0005524,GO:0008294,GO:0046872,GO:0007189,GO:0007193,GO:0006171,GO:0071377,GO:0007186,GO:0010255,GO:0007611,GO:0007616,GO:0150076,GO:0032793,GO:0035774,GO:1900454,GO:1900273,GO:0031915,GO:0080135,GO:0051480,GO:0003091,GO:0007165	apical plasma membrane|axon|basolateral plasma membrane|dendrite|excitatory synapse|glutamatergic synapse|hippocampal mossy fiber to CA3 synapse|integral component of plasma membrane|integral component of presynaptic membrane|intracellular|membrane|neuronal cell body membrane|plasma membrane|Schaffer collateral - CA1 synapse|adenylate cyclase activity|ATP binding|calcium- and calmodulin-responsiv…	ko00230,ko01522,ko04015,ko04020,ko04022,ko04024,ko04062,ko04072,ko04114,ko04211,ko04213,ko04261,ko04270,ko04371,ko04540,ko04611,ko04713,ko04714,ko04720,ko04723,ko04724,ko04725,ko04727,ko04742,ko04750,ko04911,ko04912,ko04913,ko04914,ko04915,ko04916,ko04918,ko04921,ko04923,ko04925,ko04926,ko04927,ko04928,ko04934,ko04935,ko04970,ko04971,ko04972,ko04976,ko05032,ko05163,ko05166,ko05200,ko05414	Purine metabolism|Endocrine resistance|Rap1 signaling pathway|Calcium signaling pathway|cGMP-PKG signaling pathway|cAMP signaling pathway|Chemokine signaling pathway|Phospholipase D signaling pathway|Oocyte meiosis|Longevity regulating pathway|Longevity regulating pathway - multiple species|Adrenergic signaling in cardiomyocytes|Vascular smooth muscle contraction|Apelin signaling pathway|Gap junc…
ADCY9	5.62105	4.42801	5.02453	GeneID:123343818	ADCY9	adenylate cyclase type 9 isoform X1 [Chrysemys picta bellii]	GO:0016021,GO:0005887,GO:0005622,GO:0004016,GO:0005524,GO:0046872,GO:0071880,GO:0007189,GO:0006171	integral component of membrane|integral component of plasma membrane|intracellular|adenylate cyclase activity|ATP binding|metal ion binding|adenylate cyclase-activating adrenergic receptor signaling pathway|adenylate cyclase-activating G protein-coupled receptor signaling pathway|cAMP biosynthetic process	ko00230,ko01522,ko04015,ko04020,ko04022,ko04024,ko04062,ko04072,ko04114,ko04211,ko04213,ko04261,ko04270,ko04361,ko04371,ko04540,ko04611,ko04713,ko04714,ko04723,ko04724,ko04725,ko04727,ko04750,ko04911,ko04912,ko04913,ko04914,ko04915,ko04916,ko04918,ko04921,ko04923,ko04925,ko04926,ko04927,ko04928,ko04934,ko04935,ko04961,ko04962,ko04970,ko04971,ko04972,ko04976,ko05032,ko05110,ko05163,ko05166,ko05200…	Purine metabolism|Endocrine resistance|Rap1 signaling pathway|Calcium signaling pathway|cGMP-PKG signaling pathway|cAMP signaling pathway|Chemokine signaling pathway|Phospholipase D signaling pathway|Oocyte meiosis|Longevity regulating pathway|Longevity regulating pathway - multiple species|Adrenergic signaling in cardiomyocytes|Vascular smooth muscle contraction|Axon regeneration|Apelin signalin…
ADCYAP1R1	2.44946	2.33575	2.3926	GeneID:123364643	Adcyap1r1	pituitary adenylate cyclase-activating polypeptide type I receptor isoform X2 [Terrapene carolina triunguis]	GO:0005923,GO:0005901,GO:0009986,GO:0005737,GO:0005768,GO:0016021,GO:0043231,GO:0043005,GO:0043235,GO:0005791,GO:0008179,GO:0030306,GO:0008528,GO:0004930,GO:0042923,GO:0017046,GO:0004999,GO:0007202,GO:0019933,GO:0030154,GO:0007166,GO:0046545,GO:0007186,GO:0033555,GO:0060548,GO:0010524,GO:0043950,GO:0060732,GO:0051057,GO:0032355,GO:0045471,GO:0007283	bicellular tight junction|caveola|cell surface|cytoplasm|endosome|integral component of membrane|intracellular membrane-bounded organelle|neuron projection|receptor complex|rough endoplasmic reticulum|adenylate cyclase binding|ADP-ribosylation factor binding|G protein-coupled peptide receptor activity|G protein-coupled receptor activity|neuropeptide binding|peptide hormone binding|vasoactive inte…	ko04024,ko04080,ko04713,ko04911,ko04924	cAMP signaling pathway|Neuroactive ligand-receptor interaction|Circadian entrainment|Insulin secretion|Renin secretion
ADD2	0.117864	0.0496737	0.0837688	GeneID:123365396	Add2	beta-adducin isoform X1 [Chrysemys picta bellii]	GO:0031410,GO:0005856,GO:0098978,GO:0044853,GO:0098794,GO:0014069,GO:0051015,GO:0005516,GO:0030507,GO:0005200,GO:0005198,GO:0051017,GO:0051016,GO:0006811,GO:0065003	cytoplasmic vesicle|cytoskeleton|glutamatergic synapse|plasma membrane raft|postsynapse|postsynaptic density|actin filament binding|calmodulin binding|spectrin binding|structural constituent of cytoskeleton|structural molecule activity|actin filament bundle assembly|barbed-end actin filament capping|ion transport|protein-containing complex assembly
ADD1	55.6861	53.0704	54.3783	GeneID:123371707	ADDA	alpha-adducin isoform X5 [Chelonoidis abingdonii]	GO:0005913,GO:0005737,GO:0005856,GO:0005829,GO:0008290,GO:0005925,GO:0016604,GO:0005654,GO:0005634,GO:0005886,GO:0044853,GO:0014069,GO:0003779,GO:0051015,GO:0045296,GO:0005516,GO:0046982,GO:0042803,GO:0003723,GO:0030507,GO:0005198,GO:0008134,GO:0030036,GO:0051017,GO:0051016,GO:0000902,GO:0006884,GO:0071277,GO:0030218,GO:0020027,GO:0048873,GO:0001701,GO:0036498,GO:0035264,GO:1903393,GO:1903142,GO:…	cell-cell adherens junction|cytoplasm|cytoskeleton|cytosol|F-actin capping protein complex|focal adhesion|nuclear body|nucleoplasm|nucleus|plasma membrane|plasma membrane raft|postsynaptic density|actin binding|actin filament binding|cadherin binding|calmodulin binding|protein heterodimerization activity|protein homodimerization activity|RNA binding|spectrin binding|structural molecule activity|t…
ADD3	12.1376	13.2964	12.717	GeneID:123374954	ADDL	gamma-adducin isoform X1 [Terrapene carolina triunguis]
PLIN2	35.4638	34.0213	34.7426	GeneID:123372343	ADFP	perilipin-2 isoform X2 [Chrysemys picta bellii]	GO:0005829,GO:0005783,GO:0005576,GO:0005811,GO:0005634,GO:0005886,GO:0019915,GO:0015909,GO:0019216,GO:0042493,GO:0014070	cytosol|endoplasmic reticulum|extracellular region|lipid droplet|nucleus|plasma membrane|lipid storage|long-chain fatty acid transport|regulation of lipid metabolic process|response to drug|response to organic cyclic compound	ko03320	PPAR signaling pathway
ADGRA2	4.71685	4.2596	4.48823	GeneID:123362901	ADGRA2	adhesion G protein-coupled receptor A2 [Chelonoidis abingdonii]	GO:0009986,GO:0030175,GO:0016021,GO:0005886,GO:0004930,GO:0007166,GO:0007417,GO:0043542,GO:0007186,GO:1900747,GO:0010595,GO:0045765,GO:0050920,GO:0090210,GO:0002040	cell surface|filopodium|integral component of membrane|plasma membrane|G protein-coupled receptor activity|cell surface receptor signaling pathway|central nervous system development|endothelial cell migration|G protein-coupled receptor signaling pathway|negative regulation of vascular endothelial growth factor signaling pathway|positive regulation of endothelial cell migration|regulation of angio…
ADGRB1	0.0380308	0.00578793	0.0219094	GeneID:123364858	Adgrb1	adhesion G protein-coupled receptor B1 isoform X5 [Gopherus evgoodei]	GO:0030425,GO:0043197,GO:0005615,GO:0005925,GO:0098978,GO:0005887,GO:0099055,GO:0048471,GO:0001891,GO:0005886,GO:0014069,GO:0004930,GO:0001530,GO:0030165,GO:0001786,GO:0004888,GO:0007189,GO:0043277,GO:0007166,GO:0050829,GO:0043652,GO:0045087,GO:0007517,GO:0016525,GO:0010596,GO:0042177,GO:0031397,GO:0007399,GO:0006911,GO:0006910,GO:1901741,GO:1903428,GO:0051965,GO:0098974,GO:0051963,GO:0048167	dendrite|dendritic spine|extracellular space|focal adhesion|glutamatergic synapse|integral component of plasma membrane|integral component of postsynaptic membrane|perinuclear region of cytoplasm|phagocytic cup|plasma membrane|postsynaptic density|G protein-coupled receptor activity|lipopolysaccharide binding|PDZ domain binding|phosphatidylserine binding|transmembrane signaling receptor activity|…	ko04115	p53 signaling pathway
LOC123353810	0.0357601	0.0653082	0.0505341	GeneID:123353810	ADGRE5	CD97 antigen-like isoform X1 [Gopherus evgoodei]
LOC123353559	0.0360826	0.252606	0.144344	GeneID:123353559	ADGRE5	CD97 antigen-like isoform X3 [Gopherus evgoodei]
LOC123353560	0.0525873	0.192079	0.122333	GeneID:123353560	ADGRE5	CD97 antigen-like isoform X2 [Gopherus evgoodei]
LOC123353436	0.0976768	0.445964	0.271821	GeneID:123353436	ADGRE5	CD97 antigen-like isoform X3 [Gopherus evgoodei]
LOC123353768	0.148179	0.112757	0.130468	GeneID:123353768	ADGRE5	CD97 antigen, partial [Terrapene carolina triunguis]
LOC123353469	0.182581	0.0909394	0.13676	GeneID:123353469	ADGRE5	CD97 antigen-like isoform X2 [Gopherus evgoodei]
LOC123353844	0.298037	0.38101	0.339523	GeneID:123353844	ADGRE5	CD97 antigen-like isoform X3 [Gopherus evgoodei]
LOC123353429	1.59592	1.60712	1.60152	GeneID:123353429	ADGRE5	CD97 antigen-like isoform X1 [Gopherus evgoodei]
LOC123353556	0.546137	0.385899	0.466018	GeneID:123353556	ADGRL1	adhesion G protein-coupled receptor L1 isoform X1 [Chrysemys picta bellii]	GO:0030424,GO:0030054,GO:0030426,GO:0005887,GO:0005622,GO:0043005,GO:0005886,GO:0014069,GO:0042734,GO:0045202,GO:0030246,GO:0050839,GO:0004930,GO:0016524,GO:0007189,GO:0035584,GO:0007166,GO:0007157,GO:0090129	axon|cell junction|growth cone|integral component of plasma membrane|intracellular|neuron projection|plasma membrane|postsynaptic density|presynaptic membrane|synapse|carbohydrate binding|cell adhesion molecule binding|G protein-coupled receptor activity|latrotoxin receptor activity|adenylate cyclase-activating G protein-coupled receptor signaling pathway|calcium-mediated signaling using intracel…
LOC123353516	0.694192	0.429583	0.561888	GeneID:123353516	ADGRL1	adhesion G protein-coupled receptor L1 isoform X1 [Chrysemys picta bellii]	GO:0030424,GO:0030054,GO:0030426,GO:0005887,GO:0005622,GO:0043005,GO:0005886,GO:0014069,GO:0042734,GO:0045202,GO:0030246,GO:0050839,GO:0004930,GO:0016524,GO:0007189,GO:0035584,GO:0007166,GO:0007157,GO:0090129	axon|cell junction|growth cone|integral component of plasma membrane|intracellular|neuron projection|plasma membrane|postsynaptic density|presynaptic membrane|synapse|carbohydrate binding|cell adhesion molecule binding|G protein-coupled receptor activity|latrotoxin receptor activity|adenylate cyclase-activating G protein-coupled receptor signaling pathway|calcium-mediated signaling using intracel…
ADGRL2	12.4439	12.5748	12.5093	GeneID:123375730	ADGRL2	adhesion G protein-coupled receptor L2 isoform X8 [Terrapene carolina triunguis]
ADGRL3	1.33869	0.832098	1.08539	GeneID:123371062	Adgrl3	adhesion G protein-coupled receptor L3 isoform X24 [Chrysemys picta bellii]	GO:0030424,GO:0005911,GO:0098978,GO:0005887,GO:0005622,GO:0005509,GO:0030246,GO:0004930,GO:0007189,GO:0007420,GO:0007166,GO:0098742,GO:0031987,GO:0001764,GO:0051965,GO:0042220,GO:0007416,GO:0050808	axon|cell-cell junction|glutamatergic synapse|integral component of plasma membrane|intracellular|calcium ion binding|carbohydrate binding|G protein-coupled receptor activity|adenylate cyclase-activating G protein-coupled receptor signaling pathway|brain development|cell surface receptor signaling pathway|cell-cell adhesion via plasma-membrane adhesion molecules|locomotion involved in locomotory …
ADGRV1	0.146635	0.129117	0.137876	GeneID:123372714	ADGRV1	adhesion G-protein coupled receptor V1 [Terrapene carolina triunguis]
LOC123371080	0.0682272	0	0.0341136	GeneID:123371080	ADH1	alcohol dehydrogenase 1-like [Gopherus evgoodei]	GO:0005737,GO:0004022,GO:0008270	cytoplasm|alcohol dehydrogenase (NAD) activity|zinc ion binding	ko00010,ko00071,ko00350,ko00830,ko00980,ko00982,ko05204	Glycolysis / Gluconeogenesis|Fatty acid degradation|Tyrosine metabolism|Retinol metabolism|Metabolism of xenobiotics by cytochrome P450|Drug metabolism - cytochrome P450|Chemical carcinogenesis
LOC123371079	0.0562865	0	0.0281432	GeneID:123371079	ADH4	short coiled-coil protein [Platysternon megacephalum]	GO:0005737,GO:0004024,GO:0035276,GO:0008270,GO:0006069	cytoplasm|alcohol dehydrogenase activity, zinc-dependent|ethanol binding|zinc ion binding|ethanol oxidation	ko00010,ko00071,ko00350,ko00830,ko00980,ko00982,ko05204	Glycolysis / Gluconeogenesis|Fatty acid degradation|Tyrosine metabolism|Retinol metabolism|Metabolism of xenobiotics by cytochrome P450|Drug metabolism - cytochrome P450|Chemical carcinogenesis
ADHFE1	0.406979	0.185815	0.296397	GeneID:123365224	ADHFE1	alpha-N-acetylglucosaminidase [Platysternon megacephalum]	GO:0005739,GO:0047988,GO:0046872,GO:0006539	mitochondrion|hydroxyacid-oxoacid transhydrogenase activity|metal ion binding|glutamate catabolic process via 2-oxoglutarate
ADI1	31.2153	44.0281	37.6217	GeneID:123366071	ADI1	1,2-dihydroxy-3-keto-5-methylthiopentene dioxygenase [Chelonia mydas]	GO:0005737,GO:0005634,GO:0005886,GO:0010309,GO:0005506,GO:0019509,GO:0006555	cytoplasm|nucleus|plasma membrane|acireductone dioxygenase [iron(II)-requiring] activity|iron ion binding|L-methionine salvage from methylthioadenosine|methionine metabolic process	ko00270	Cysteine and methionine metabolism
ADIG	0.198623	0.246147	0.222385	GeneID:123348129	ADIG	adipogenin isoform X1 [Gopherus evgoodei]	GO:0005737,GO:0016021,GO:0005811,GO:0005634,GO:0050873,GO:0045600,GO:0007283,GO:0050872	cytoplasm|integral component of membrane|lipid droplet|nucleus|brown fat cell differentiation|positive regulation of fat cell differentiation|spermatogenesis|white fat cell differentiation
LOC123349857	1.71125	2.47149	2.09137	GeneID:123349857	Adipor2	adiponectin receptor protein 2-like [Chelonoidis abingdonii]	GO:0016021,GO:0031226,GO:0005886,GO:0097003,GO:0055100,GO:0042802,GO:0046872,GO:0046982,GO:0038023,GO:0033211,GO:0019395,GO:0007565,GO:0042593,GO:0007507,GO:0009755,GO:0030308,GO:0120162,GO:0046326,GO:0007584,GO:0061042	integral component of membrane|intrinsic component of plasma membrane|plasma membrane|adipokinetic hormone receptor activity|adiponectin binding|identical protein binding|metal ion binding|protein heterodimerization activity|signaling receptor activity|adiponectin-activated signaling pathway|fatty acid oxidation|female pregnancy|glucose homeostasis|heart development|hormone-mediated signaling pat…	ko04152,ko04211,ko04920,ko04932	AMPK signaling pathway|Longevity regulating pathway|Adipocytokine signaling pathway|Non-alcoholic fatty liver disease (NAFLD)
ADIPOR2	18.9223	20.9294	19.9258	GeneID:123351731	ADIPOR2	adiponectin receptor protein 2 [Chrysemys picta bellii]			ko04152,ko04211,ko04920,ko04932	AMPK signaling pathway|Longevity regulating pathway|Adipocytokine signaling pathway|Non-alcoholic fatty liver disease (NAFLD)
TOR3A	16.5368	13.3956	14.9662	GeneID:123375840	ADIR	prestin [Platysternon megacephalum]	GO:0005783,GO:0005788,GO:0070062,GO:0005524,GO:0016887	endoplasmic reticulum|endoplasmic reticulum lumen|extracellular exosome|ATP binding|ATPase activity
ADK	24.6559	27.9465	26.3012	GeneID:123374761	ADK	adenosine kinase isoform X2 [Terrapene carolina triunguis]	GO:0005829,GO:0005654,GO:0005634,GO:0004001,GO:0005524,GO:0046872,GO:0003723,GO:0044209,GO:0006175,GO:0006166,GO:0043101,GO:0009156	cytosol|nucleoplasm|nucleus|adenosine kinase activity|ATP binding|metal ion binding|RNA binding|AMP salvage|dATP biosynthetic process|purine ribonucleoside salvage|purine-containing compound salvage|ribonucleoside monophosphate biosynthetic process	ko00230	Purine metabolism
ADM	252.103	256.543	254.323	GeneID:123367952	ADM	ADM protein [Platysternon megacephalum]	GO:0005737,GO:0005615,GO:0031700,GO:0005179,GO:0007189,GO:1990410,GO:0097647,GO:0060670,GO:0048589,GO:0002031,GO:0007507,GO:0043116,GO:0045906,GO:0001843,GO:0045766,GO:0008284,GO:0010460,GO:2001214,GO:0003073,GO:0035809,GO:0060712,GO:0097084,GO:0001570	cytoplasm|extracellular space|adrenomedullin receptor binding|hormone activity|adenylate cyclase-activating G protein-coupled receptor signaling pathway|adrenomedullin receptor signaling pathway|amylin receptor signaling pathway|branching involved in labyrinthine layer morphogenesis|developmental growth|G protein-coupled receptor internalization|heart development|negative regulation of vascular p…	ko04080,ko04270	Neuroactive ligand-receptor interaction|Vascular smooth muscle contraction
ANOS1	0.0948967	0.121316	0.108106	GeneID:123367471	ADMLX	anosmin-1 [Chelonoidis abingdonii]	GO:0031012,GO:0005576,GO:0005615,GO:0005886,GO:0005201,GO:0008201,GO:0004867,GO:0007411,GO:0007155,GO:0006935,GO:0008543	extracellular matrix|extracellular region|extracellular space|plasma membrane|extracellular matrix structural constituent|heparin binding|serine-type endopeptidase inhibitor activity|axon guidance|cell adhesion|chemotaxis|fibroblast growth factor receptor signaling pathway
SPTSSB	0.6266	0.607936	0.617268	GeneID:123378086	admp	serine palmitoyltransferase small subunit B [Gopherus evgoodei]	GO:0016021,GO:0017059,GO:0006665	integral component of membrane|serine C-palmitoyltransferase complex|sphingolipid metabolic process
LOC123348565	9.60309	8.58275	9.09292	GeneID:123348565	ADNP1	activity-dependent neuroprotector homeobox protein isoform X1 [Terrapene carolina triunguis]	GO:0030424,GO:0005737,GO:0030425,GO:0005615,GO:0043025,GO:0005634,GO:0048487,GO:0003682,GO:0005507,GO:0003677,GO:0000981,GO:0042277,GO:0032147,GO:0031668,GO:0019934,GO:0044849,GO:0010629,GO:0043524,GO:0032091,GO:0050805,GO:0033484,GO:0045773,GO:0050731,GO:0051965,GO:0010835,GO:0009743,GO:0010035,GO:0007614	axon|cytoplasm|dendrite|extracellular space|neuronal cell body|nucleus|beta-tubulin binding|chromatin binding|copper ion binding|DNA binding|DNA-binding transcription factor activity, RNA polymerase II-specific|peptide binding|activation of protein kinase activity|cellular response to extracellular stimulus|cGMP-mediated signaling|estrous cycle|negative regulation of gene expression|negative regu…
ADORA2A	0.553774	0.630532	0.592153	GeneID:123350935	ADORA2	adenosine receptor A2a [Chelonoidis abingdonii]	GO:0030673,GO:0030425,GO:0012505,GO:0098978,GO:0005887,GO:0099055,GO:0099056,GO:0005882,GO:0016020,GO:0043025,GO:0005886,GO:0014069,GO:0048786,GO:0051393,GO:0019899,GO:0001609,GO:0042802,GO:0046982,GO:0031802,GO:0007189,GO:0007188,GO:0006915,GO:0048143,GO:0008015,GO:0007596,GO:0006171,GO:0007267,GO:0006968,GO:0044267,GO:0007417,GO:0042755,GO:0060079,GO:0007186,GO:0006954,GO:0060080,GO:0007626,GO:…	axolemma|dendrite|endomembrane system|glutamatergic synapse|integral component of plasma membrane|integral component of postsynaptic membrane|integral component of presynaptic membrane|intermediate filament|membrane|neuronal cell body|plasma membrane|postsynaptic density|presynaptic active zone|alpha-actinin binding|enzyme binding|G protein-coupled adenosine receptor activity|identical protein bi…	ko04015,ko04020,ko04024,ko04080,ko04270,ko05012,ko05034	Rap1 signaling pathway|Calcium signaling pathway|cAMP signaling pathway|Neuroactive ligand-receptor interaction|Vascular smooth muscle contraction|Parkinson disease|Alcoholism
ADORA2B	2.58965	3.37817	2.98391	GeneID:123352845	ADORA2B	adenosine receptor A2b [Gopherus evgoodei]	GO:0098978,GO:0016021,GO:0005622,GO:0005886,GO:0098685,GO:0001609,GO:0007189,GO:0031668,GO:0010753,GO:0032722,GO:0002882,GO:0031284,GO:0032755,GO:0043306,GO:0010575,GO:2000300,GO:0060087	glutamatergic synapse|integral component of membrane|intracellular|plasma membrane|Schaffer collateral - CA1 synapse|G protein-coupled adenosine receptor activity|adenylate cyclase-activating G protein-coupled receptor signaling pathway|cellular response to extracellular stimulus|positive regulation of cGMP-mediated signaling|positive regulation of chemokine production|positive regulation of chro…	ko04015,ko04020,ko04080,ko04270,ko05034	Rap1 signaling pathway|Calcium signaling pathway|Neuroactive ligand-receptor interaction|Vascular smooth muscle contraction|Alcoholism
ADPRM	5.59914	7.7157	6.65742	GeneID:123345936	Adprm	Tripartite motif-containing protein 7 [Platysternon megacephalum]	GO:0047631,GO:0047734,GO:0046872	ADP-ribose diphosphatase activity|CDP-glycerol diphosphatase activity|metal ion binding	ko00230,ko00564	Purine metabolism|Glycerophospholipid metabolism
PARP1	53.5777	51.9162	52.747	GeneID:123367297	ADPRT	chorion-specific transcription factor GCMb [Platysternon megacephalum]	GO:0005730,GO:0005634,GO:0003677,GO:0051287,GO:0003950,GO:1990404,GO:0008270,GO:1990966,GO:0006302,GO:0018312,GO:0070212	nucleolus|nucleus|DNA binding|NAD binding|NAD+ ADP-ribosyltransferase activity|protein ADP-ribosylase activity|zinc ion binding|ATP generation from poly-ADP-D-ribose|double-strand break repair|peptidyl-serine ADP-ribosylation|protein poly-ADP-ribosylation	ko03410,ko04064,ko04210,ko04212,ko04214,ko04217	Base excision repair|NF-kappa B signaling pathway|Apoptosis|Longevity regulating pathway - worm|Apoptosis - fly|Necroptosis
PARP2	9.63324	10.5859	10.1096	GeneID:123348933	Adprt2	hypothetical protein parPi_0018663 [Paroedura picta]	GO:0005730,GO:0005654,GO:0005634,GO:0003677,GO:0003950,GO:1990404,GO:0006284,GO:0006281,GO:0006302,GO:0097191,GO:1901215,GO:0018312,GO:0061051,GO:0070212	nucleolus|nucleoplasm|nucleus|DNA binding|NAD+ ADP-ribosyltransferase activity|protein ADP-ribosylase activity|base-excision repair|DNA repair|double-strand break repair|extrinsic apoptotic signaling pathway|negative regulation of neuron death|peptidyl-serine ADP-ribosylation|positive regulation of cell growth involved in cardiac muscle cell development|protein poly-ADP-ribosylation	ko03410,ko04210,ko04212	Base excision repair|Apoptosis|Longevity regulating pathway - worm
ADRA1A	2.64661	1.75762	2.20211	GeneID:123364532	ADRA1C	alpha-1A adrenergic receptor [Gopherus evgoodei]	GO:0005901,GO:0005737,GO:0098691,GO:0098982,GO:0098978,GO:0005887,GO:0099055,GO:0099056,GO:0031965,GO:0005634,GO:0005886,GO:0030315,GO:0030018,GO:0004935,GO:0004937,GO:0046982,GO:0007202,GO:0071880,GO:0007188,GO:0007512,GO:0007568,GO:0006915,GO:0060402,GO:0061049,GO:0007267,GO:0007186,GO:0035556,GO:0060073,GO:0010507,GO:0008285,GO:0001985,GO:0035024,GO:0001994,GO:0007200,GO:0097195,GO:0045760,GO:…	caveola|cytoplasm|dopaminergic synapse|GABA-ergic synapse|glutamatergic synapse|integral component of plasma membrane|integral component of postsynaptic membrane|integral component of presynaptic membrane|nuclear membrane|nucleus|plasma membrane|T-tubule|Z disc|adrenergic receptor activity|alpha1-adrenergic receptor activity|protein heterodimerization activity|activation of phospholipase C activi…	ko04020,ko04022,ko04080,ko04152,ko04261,ko04270,ko04970	Calcium signaling pathway|cGMP-PKG signaling pathway|Neuroactive ligand-receptor interaction|AMPK signaling pathway|Adrenergic signaling in cardiomyocytes|Vascular smooth muscle contraction|Salivary secretion
ADRA2C	5.66699	5.27016	5.46857	GeneID:123371974	ADRA2C	alpha-2C adrenergic receptor [Terrapene carolina triunguis]	GO:0016021,GO:0005886,GO:0004938,GO:0030168,GO:0006940,GO:0019229	integral component of membrane|plasma membrane|alpha2-adrenergic receptor activity|platelet activation|regulation of smooth muscle contraction|regulation of vasoconstriction	ko04022,ko04080	cGMP-PKG signaling pathway|Neuroactive ligand-receptor interaction
ADRA2B	0.13796	0.44092	0.28944	GeneID:123363344	ADRA2L1	alpha-2B adrenergic receptor [Gopherus evgoodei]			ko04022,ko04080	cGMP-PKG signaling pathway|Neuroactive ligand-receptor interaction
ADRB1	0.160909	0.13224	0.146574	GeneID:123373749	ADRB1	beta-1 adrenergic receptor [Chelonoidis abingdonii]	GO:0005769,GO:0005887,GO:0016020,GO:0005886,GO:0004940,GO:0008144,GO:0042802,GO:0005088,GO:0031402,GO:0050824,GO:0071880,GO:0043950,GO:0043547,GO:0045823	early endosome|integral component of plasma membrane|membrane|plasma membrane|beta1-adrenergic receptor activity|drug binding|identical protein binding|Ras guanyl-nucleotide exchange factor activity|sodium ion binding|water binding|adenylate cyclase-activating adrenergic receptor signaling pathway|positive regulation of cAMP-mediated signaling|positive regulation of GTPase activity|positive regul…	ko04020,ko04022,ko04024,ko04080,ko04261,ko04540,ko04923,ko04924,ko04970,ko05414	Calcium signaling pathway|cGMP-PKG signaling pathway|cAMP signaling pathway|Neuroactive ligand-receptor interaction|Adrenergic signaling in cardiomyocytes|Gap junction|Regulation of lipolysis in adipocytes|Renin secretion|Salivary secretion|Dilated cardiomyopathy (DCM)
LOC123348779	0.111943	0	0.0559715	GeneID:123348779	ADRB3	adenosine receptor A3-like [Gopherus evgoodei]	GO:0005887,GO:0005622,GO:0043235,GO:0004935,GO:0031699,GO:0004939,GO:0015052,GO:0051379,GO:0051380,GO:0042803,GO:0007190,GO:0071880,GO:0007188,GO:0050873,GO:0002024,GO:0031649,GO:0040015,GO:0002025,GO:0120162,GO:0043410,GO:0009409	integral component of plasma membrane|intracellular|receptor complex|adrenergic receptor activity|beta-3 adrenergic receptor binding|beta-adrenergic receptor activity|beta3-adrenergic receptor activity|epinephrine binding|norepinephrine binding|protein homodimerization activity|activation of adenylate cyclase activity|adenylate cyclase-activating adrenergic receptor signaling pathway|adenylate cy…
GRK2	7.74217	8.76801	8.25509	GeneID:123368254	ADRBK1	Beta-adrenergic receptor kinase 1 [Platysternon megacephalum]			ko04062,ko04144,ko04340,ko04724,ko04740,ko04745,ko05032	Chemokine signaling pathway|Endocytosis|Hedgehog signaling pathway|Glutamatergic synapse|Olfactory transduction|Phototransduction - fly|Morphine addiction
GRK3	1.39327	1.18533	1.2893	GeneID:123350724	ADRBK2	beta-adrenergic receptor kinase 2 isoform X1 [Gopherus evgoodei]	GO:0005524,GO:0047696,GO:0004703,GO:0007165	ATP binding|beta-adrenergic receptor kinase activity|G protein-coupled receptor kinase activity|signal transduction	ko04062,ko04144,ko04340,ko04724,ko04740,ko04745,ko05032	Chemokine signaling pathway|Endocytosis|Hedgehog signaling pathway|Glutamatergic synapse|Olfactory transduction|Phototransduction - fly|Morphine addiction
ADRM1	79.9443	72.0974	76.0209	GeneID:123348786	ADRM1	proteasomal ubiquitin receptor ADRM1 [Gopherus evgoodei]	GO:0005737,GO:0005634,GO:0000502,GO:0008541,GO:0061133,GO:0070628,GO:0043130,GO:0043248,GO:0006511	cytoplasm|nucleus|proteasome complex|proteasome regulatory particle, lid subcomplex|endopeptidase activator activity|proteasome binding|ubiquitin binding|proteasome assembly|ubiquitin-dependent protein catabolic process	ko03050,ko05169	Proteasome|Epstein-Barr virus infection
ADSL	16.5308	15.1968	15.8638	GeneID:123347143	ADSL	adenylosuccinate lyase [Terrapene carolina triunguis]	GO:0005829,GO:0070626,GO:0004018,GO:0044208,GO:0006189	cytosol|(S)-2-(5-amino-1-(5-phospho-D-ribosyl)imidazole-4-carboxamido)succinate AMP-lyase (fumarate-forming) activity|N6-(1,2-dicarboxyethyl)AMP AMP-lyase (fumarate-forming) activity|'de novo' AMP biosynthetic process|'de novo' IMP biosynthetic process	ko00230,ko00250	Purine metabolism|Alanine, aspartate and glutamate metabolism
ADSS1	78.9131	67.6948	73.304	GeneID:123370235	adssl1-a	adenylosuccinate synthetase isozyme 1 isoform X2 [Gopherus evgoodei]	GO:0005737,GO:0004019,GO:0005525,GO:0000287,GO:0044208	cytoplasm|adenylosuccinate synthase activity|GTP binding|magnesium ion binding|'de novo' AMP biosynthetic process	ko00230,ko00250	Purine metabolism|Alanine, aspartate and glutamate metabolism
LOC123350026	0.976831	0.804249	0.89054	GeneID:123350026	ADTAA	AP-2 complex subunit alpha-1 isoform X2 [Gopherus evgoodei]	GO:0030122,GO:0016324,GO:0016323,GO:0030130,GO:0045334,GO:0030669,GO:0005829,GO:0030666,GO:0036020,GO:0032433,GO:0016020,GO:0005886,GO:0035615,GO:0050750,GO:0008022,GO:0019901,GO:0044877,GO:0019886,GO:0072583,GO:0006897,GO:0048013,GO:0006895,GO:0006886,GO:0034383,GO:0032802,GO:0061024,GO:1900126,GO:0010976,GO:0048260,GO:0050690,GO:0060071	AP-2 adaptor complex|apical plasma membrane|basolateral plasma membrane|clathrin coat of trans-Golgi network vesicle|clathrin-coated endocytic vesicle|clathrin-coated endocytic vesicle membrane|cytosol|endocytic vesicle membrane|endolysosome membrane|filopodium tip|membrane|plasma membrane|clathrin adaptor activity|low-density lipoprotein particle receptor binding|protein C-terminus binding|prote…	ko04144,ko04721,ko04961,ko05016	Endocytosis|Synaptic vesicle cycle|Endocrine and other factor-regulated calcium reabsorption|Huntington disease
AP2A1	21.8702	23.7166	22.7934	GeneID:123349907	ADTAA	AP-2 complex subunit alpha-1 isoform X1 [Gopherus evgoodei]	GO:0030122,GO:0016324,GO:0016323,GO:0030130,GO:0045334,GO:0030669,GO:0005829,GO:0030666,GO:0036020,GO:0032433,GO:0016020,GO:0005886,GO:0035615,GO:0050750,GO:0008022,GO:0019901,GO:0044877,GO:0019886,GO:0072583,GO:0006897,GO:0048013,GO:0006895,GO:0006886,GO:0034383,GO:0032802,GO:0061024,GO:1900126,GO:0010976,GO:0048260,GO:0050690,GO:0060071	AP-2 adaptor complex|apical plasma membrane|basolateral plasma membrane|clathrin coat of trans-Golgi network vesicle|clathrin-coated endocytic vesicle|clathrin-coated endocytic vesicle membrane|cytosol|endocytic vesicle membrane|endolysosome membrane|filopodium tip|membrane|plasma membrane|clathrin adaptor activity|low-density lipoprotein particle receptor binding|protein C-terminus binding|prote…	ko04144,ko04721,ko04961,ko05016	Endocytosis|Synaptic vesicle cycle|Endocrine and other factor-regulated calcium reabsorption|Huntington disease
AP1B1	17.414	16.1453	16.7797	GeneID:123350894	ADTB1	AP-1 complex subunit beta-1 isoform X1 [Chrysemys picta bellii]	GO:0030131,GO:0030665,GO:0030659,GO:0005829,GO:0005794,GO:0000139,GO:0043231,GO:0005765,GO:0032588,GO:0030276,GO:0019901,GO:0005215,GO:0019886,GO:0007368,GO:0007507,GO:0006886,GO:0050690,GO:0016192	clathrin adaptor complex|clathrin-coated vesicle membrane|cytoplasmic vesicle membrane|cytosol|Golgi apparatus|Golgi membrane|intracellular membrane-bounded organelle|lysosomal membrane|trans-Golgi network membrane|clathrin binding|protein kinase binding|transporter activity|antigen processing and presentation of exogenous peptide antigen via MHC class II|determination of left/right symmetry|hear…	ko04142,ko05170	Lysosome|Human immunodeficiency virus 1 infection
AP3B1	13.7691	12.7266	13.2479	GeneID:123372797	ADTB3A	AP-3 complex subunit beta-1 isoform X1 [Gopherus evgoodei]			ko04142	Lysosome
AP1G1	15.448	14.3757	14.9119	GeneID:123349114	ADTG	AP-1 complex subunit gamma-1 isoform X1 [Chrysemys picta bellii]	GO:0030121,GO:0030119,GO:0030136,GO:0030665,GO:0005737,GO:0030659,GO:0005829,GO:0005794,GO:0000139,GO:0043231,GO:0005765,GO:0016020,GO:0055037,GO:0032588,GO:0030742,GO:0019894,GO:0017137,GO:0005215,GO:0019886,GO:0035646,GO:0090160,GO:0006886,GO:0032438,GO:0043323,GO:0045954,GO:0050690	AP-1 adaptor complex|AP-type membrane coat adaptor complex|clathrin-coated vesicle|clathrin-coated vesicle membrane|cytoplasm|cytoplasmic vesicle membrane|cytosol|Golgi apparatus|Golgi membrane|intracellular membrane-bounded organelle|lysosomal membrane|membrane|recycling endosome|trans-Golgi network membrane|GTP-dependent protein binding|kinesin binding|Rab GTPase binding|transporter activity|an…	ko04142,ko05170	Lysosome|Human immunodeficiency virus 1 infection
FDXR	1.33361	1.39768	1.36565	GeneID:123345469	ADXR	NADPH:adrenodoxin oxidoreductase, mitochondrial isoform X1 [Gopherus evgoodei]	GO:0005743,GO:0005739,GO:0004324,GO:0050660,GO:0050661,GO:0015039,GO:0016491,GO:0008203,GO:0055114,GO:0006694,GO:0006744	mitochondrial inner membrane|mitochondrion|ferredoxin-NADP+ reductase activity|flavin adenine dinucleotide binding|NADP binding|NADPH-adrenodoxin reductase activity|oxidoreductase activity|cholesterol metabolic process|oxidation-reduction process|steroid biosynthetic process|ubiquinone biosynthetic process
SLC4A2	24.061	25.5022	24.7816	GeneID:123363371	AE2	anion exchange protein 2 isoform X3 [Gopherus evgoodei]	GO:0016021,GO:0015301,GO:0005452	integral component of membrane|anion:anion antiporter activity|inorganic anion exchanger activity	ko04970,ko04971,ko04972,ko04976	Salivary secretion|Gastric acid secretion|Pancreatic secretion|Bile secretion
AEBP2	6.57732	7.09208	6.8347	GeneID:123352534	AEBP2	zinc finger protein AEBP2 isoform X1 [Terrapene carolina triunguis]	GO:0035098,GO:0005654,GO:0005634,GO:0000981,GO:0046872,GO:0001078,GO:0000978,GO:0003714,GO:0006325,GO:0045814	ESC/E(Z) complex|nucleoplasm|nucleus|DNA-binding transcription factor activity, RNA polymerase II-specific|metal ion binding|proximal promoter DNA-binding transcription repressor activity, RNA polymerase II-specific|RNA polymerase II proximal promoter sequence-specific DNA binding|transcription corepressor activity|chromatin organization|negative regulation of gene expression, epigenetic
LOC123365723	0.655201	0.641027	0.648114	GeneID:123365723	AEG1	RILP-like protein 2 [Platysternon megacephalum]	GO:0016324,GO:0005923,GO:0005737,GO:0005783,GO:0005789,GO:0001650,GO:0016021,GO:0046581,GO:0016604,GO:0031965,GO:0005634,GO:0048471,GO:0003725,GO:0051059,GO:0003723,GO:0001085,GO:0003713,GO:0070830,GO:0031663,GO:0043066,GO:0000122,GO:0045766,GO:0010508,GO:0043123,GO:0051092,GO:0051897	apical plasma membrane|bicellular tight junction|cytoplasm|endoplasmic reticulum|endoplasmic reticulum membrane|fibrillar center|integral component of membrane|intercellular canaliculus|nuclear body|nuclear membrane|nucleus|perinuclear region of cytoplasm|double-stranded RNA binding|NF-kappaB binding|RNA binding|RNA polymerase II transcription factor binding|transcription coactivator activity|bic…
MAMDC4	0.026363	0	0.0131815	GeneID:123352676	Aegp	apical endosomal glycoprotein [Gopherus evgoodei]	GO:0005768,GO:0016021,GO:0015031	endosome|integral component of membrane|protein transport
EOGT	7.87135	7.36596	7.61866	GeneID:123375156	AER61	EGF domain-specific O-linked N-acetylglucosamine transferase isoform X1 [Terrapene carolina triunguis]	GO:0005788,GO:0016262,GO:0006493	endoplasmic reticulum lumen|protein N-acetylglucosaminyltransferase activity|protein O-linked glycosylation	ko00514	Other types of O-glycan biosynthesis
TLE5	29.6059	34.7398	32.1728	GeneID:123355937	AES	amino-terminal enhancer of split isoform X1 [Chrysemys picta bellii]
MLLT6	2.06155	1.40857	1.73506	GeneID:123356349	AF17	protein AF-17 isoform X4 [Chelonoidis abingdonii]
EPS15	14.0385	13.5141	13.7763	GeneID:123375965	AF1P	Epidermal growth factor receptor substrate 15 [Platysternon megacephalum]			ko04144	Endocytosis
MLLT11	0.0685545	0.070425	0.0694898	GeneID:123352209	AF1Q	IQ domain-containing protein K [Platysternon megacephalum]
AFF1	3.21897	3.81371	3.51634	GeneID:123371228	AF4	LOW QUALITY PROTEIN: AF4/FMR2 family member 1 [Chelonoidis abingdonii]			ko05202	Transcriptional misregulation in cancer
FRYL	2.25846	1.86992	2.06419	GeneID:123371324	AF4P12	protein furry homolog-like isoform X16 [Gopherus evgoodei]
AFDN	8.5415	7.78794	8.16472	GeneID:123365886	AF6	afadin isoform X4 [Terrapene carolina triunguis]			ko04014,ko04015,ko04024,ko04520,ko04530,ko04670	Ras signaling pathway|Rap1 signaling pathway|cAMP signaling pathway|Adherens junction|Tight junction|Leukocyte transendothelial migration
LOC123352367	5.12973	4.2637	4.69671	GeneID:123352367	AF9Q34	Disabled-like protein 2-interacting protein [Platysternon megacephalum]			ko04210,ko04668	Apoptosis|TNF signaling pathway
AFAP1	6.70562	6.31517	6.5104	GeneID:123371103	AFAP1	actin filament-associated protein 1 isoform X1 [Gopherus evgoodei]	GO:0005737,GO:0005856,GO:0005886,GO:0003779,GO:0042169,GO:0017124,GO:0018109,GO:0018108,GO:0051493,GO:0009966	cytoplasm|cytoskeleton|plasma membrane|actin binding|SH2 domain binding|SH3 domain binding|peptidyl-arginine phosphorylation|peptidyl-tyrosine phosphorylation|regulation of cytoskeleton organization|regulation of signal transduction
AFAP1L1	1.13848	1.09828	1.11838	GeneID:123376004	AFAP1L1	protein GTLF3B [Platysternon megacephalum]	GO:0030054,GO:0005737,GO:0071437,GO:0002102	cell junction|cytoplasm|invadopodium|podosome
AKR7A2	56.6849	57.5672	57.1261	GeneID:123354143	AFAR	Aflatoxin B1 aldehyde reductase member 2 [Platysternon megacephalum]	GO:0005829,GO:0070062,GO:0005794,GO:0004032,GO:0004033,GO:0009055,GO:0019119,GO:0005975,GO:0006081,GO:0044597,GO:0044598,GO:0006805	cytosol|extracellular exosome|Golgi apparatus|alditol:NADP+ 1-oxidoreductase activity|aldo-keto reductase (NADP) activity|electron transfer activity|phenanthrene-9,10-epoxide hydrolase activity|carbohydrate metabolic process|cellular aldehyde metabolic process|daunorubicin metabolic process|doxorubicin metabolic process|xenobiotic metabolic process	ko00980	Metabolism of xenobiotics by cytochrome P450
AFF3	0.0488003	0.0445616	0.0466809	GeneID:123364053	AFF3	AF4/FMR2 family member 3 isoform X7 [Chrysemys picta bellii]
AFG1L	3.80134	2.38796	3.09465	GeneID:123365727	AFG1L	AFG1-like ATPase isoform X1 [Gopherus evgoodei]	GO:0005737,GO:0031966,GO:0005739,GO:0005524,GO:0016887,GO:0006123,GO:0035694,GO:0007005	cytoplasm|mitochondrial membrane|mitochondrion|ATP binding|ATPase activity|mitochondrial electron transport, cytochrome c to oxygen|mitochondrial protein catabolic process|mitochondrion organization
SPATA5	4.35277	4.48211	4.41744	GeneID:123371242	AFG2	LOW QUALITY PROTEIN: ATPase family protein 2 homolog [Gopherus evgoodei]	GO:0005737,GO:0005739,GO:0005524,GO:0016887,GO:0007420,GO:0030154,GO:0007283	cytoplasm|mitochondrion|ATP binding|ATPase activity|brain development|cell differentiation|spermatogenesis	ko03008	Ribosome biogenesis in eukaryotes
LOC123349568	8.58817	7.13756	7.86286	GeneID:123349568	Afg3l1	AFG3-like protein 1 isoform X1 [Gopherus evgoodei]	GO:0005745,GO:0005743,GO:0005739,GO:0005524,GO:0004222,GO:0008270,GO:0042407,GO:0008053,GO:0034982,GO:0007005,GO:0016485	m-AAA complex|mitochondrial inner membrane|mitochondrion|ATP binding|metalloendopeptidase activity|zinc ion binding|cristae formation|mitochondrial fusion|mitochondrial protein processing|mitochondrion organization|protein processing
AFG3L2	30.8161	27.4274	29.1218	GeneID:123363064	Afg3l2	AFG3-like protein 2 isoform X1 [Gopherus evgoodei]	GO:0005745,GO:0005743,GO:0005739,GO:0005524,GO:0004222,GO:0008237,GO:0008270,GO:0007409,GO:0036444,GO:0042407,GO:0051560,GO:0008053,GO:0034982,GO:0007005,GO:0048747,GO:0042552,GO:0021675,GO:0007528,GO:0016540,GO:0016485,GO:0006508,GO:0040014,GO:0060013	m-AAA complex|mitochondrial inner membrane|mitochondrion|ATP binding|metalloendopeptidase activity|metallopeptidase activity|zinc ion binding|axonogenesis|calcium import into the mitochondrion|cristae formation|mitochondrial calcium ion homeostasis|mitochondrial fusion|mitochondrial protein processing|mitochondrion organization|muscle fiber development|myelination|nerve development|neuromuscular …
AFMID	4.69741	7.1806	5.93901	GeneID:123345018	afmid	kynurenine formamidase isoform X1 [Gopherus evgoodei]	GO:0005829,GO:0005634,GO:0004061,GO:0034354,GO:0019441	cytosol|nucleus|arylformamidase activity|'de novo' NAD biosynthetic process from tryptophan|tryptophan catabolic process to kynurenine	ko00380,ko00630	Tryptophan metabolism|Glyoxylate and dicarboxylate metabolism
LOC123370716	1.33489	1.56721	1.45105	GeneID:123370716	AFP	Alpha-fetoprotein [Platysternon megacephalum]	GO:0005615,GO:0046872	extracellular space|metal ion binding	ko04390	Hippo signaling pathway
ZHX2	2.97682	2.49585	2.73634	GeneID:123364256	AFR1	zinc fingers and homeoboxes protein 2 [Gopherus evgoodei]	GO:0005829,GO:0005654,GO:0005634,GO:0005886,GO:0003677,GO:0003700,GO:0000981,GO:0042802,GO:0046872,GO:0046982,GO:0042803,GO:0003714,GO:0006402,GO:0045665,GO:0000122,GO:0045892,GO:0035019	cytosol|nucleoplasm|nucleus|plasma membrane|DNA binding|DNA-binding transcription factor activity|DNA-binding transcription factor activity, RNA polymerase II-specific|identical protein binding|metal ion binding|protein heterodimerization activity|protein homodimerization activity|transcription corepressor activity|mRNA catabolic process|negative regulation of neuron differentiation|negative regu…
CMTR2	1.70614	2.19054	1.94834	GeneID:123349395	AFT	cap-specific mRNA (nucleoside-2'-O-)-methyltransferase 2 [Chelonoidis abingdonii]	GO:0005737,GO:0005634,GO:0004483,GO:0006370,GO:0097309,GO:0097310	cytoplasm|nucleus|mRNA (nucleoside-2'-O-)-methyltransferase activity|7-methylguanosine mRNA capping|cap1 mRNA methylation|cap2 mRNA methylation
AFTPH	7.6014	7.57217	7.58678	GeneID:123366508	AFTH	aftiphilin isoform X1 [Terrapene carolina triunguis]	GO:0030121,GO:0005829,GO:0005794,GO:0043231,GO:0005634,GO:0030276,GO:0046907,GO:0015031	AP-1 adaptor complex|cytosol|Golgi apparatus|intracellular membrane-bounded organelle|nucleus|clathrin binding|intracellular transport|protein transport
ATP13A3	18.1789	16.3717	17.2753	GeneID:123377584	AFURS1	probable cation-transporting ATPase 13A3 isoform X1 [Gopherus evgoodei]	GO:0005623,GO:0016021,GO:0016020,GO:0005524,GO:0016887,GO:0046872,GO:0006812,GO:0006874	cell|integral component of membrane|membrane|ATP binding|ATPase activity|metal ion binding|cation transport|cellular calcium ion homeostasis
FOXO4	8.99376	8.66655	8.83015	GeneID:123377230	Afx	rho GTPase-activating protein 1 [Platysternon megacephalum]	GO:0005737,GO:0005829,GO:0016607,GO:0005634,GO:0008013,GO:0003677,GO:0003700,GO:0000981,GO:0019899,GO:0042802,GO:1990841,GO:0043565,GO:0008134,GO:0007568,GO:0007050,GO:0042593,GO:0008286,GO:0007095,GO:0007517,GO:0016525,GO:0008285,GO:0070317,GO:0051151,GO:0000122,GO:0071158,GO:0014911,GO:0045944,GO:0045893,GO:0006355,GO:0031667,GO:1990785,GO:0048863	cytoplasm|cytosol|nuclear speck|nucleus|beta-catenin binding|DNA binding|DNA-binding transcription factor activity|DNA-binding transcription factor activity, RNA polymerase II-specific|enzyme binding|identical protein binding|promoter-specific chromatin binding|sequence-specific DNA binding|transcription factor binding|aging|cell cycle arrest|glucose homeostasis|insulin receptor signaling pathway…	ko04014,ko04068,ko05131	Ras signaling pathway|FoxO signaling pathway|Shigellosis
LOC123378806	0.139988	0.735014	0.437501	GeneID:123378806	ag	anterior gradient protein 3-like [Chelonia mydas]	GO:0005576	extracellular region
LOC123378813	0.0324955	0.089019	0.0607572	GeneID:123378813	ag1	histone-lysine N-methyltransferase ASH1L [Platysternon megacephalum]	GO:0005783,GO:0005576,GO:0060548	endoplasmic reticulum|extracellular region|negative regulation of cell death
C4H11orf96	41.0746	38.4175	39.746	GeneID:123368422	AG2	Putative protein C11orf96 [Chelonia mydas]
AGA	25.7287	28.9236	27.3262	GeneID:123371394	Aga	N(4)-(beta-N-acetylglucosaminyl)-L-asparaginase [Terrapene carolina triunguis]	GO:0005737,GO:0005783,GO:0005615,GO:0005764,GO:0016787,GO:0003948,GO:0008233,GO:0043621,GO:0006517,GO:0051604	cytoplasm|endoplasmic reticulum|extracellular space|lysosome|hydrolase activity|N4-(beta-N-acetylglucosaminyl)-L-asparaginase activity|peptidase activity|protein self-association|protein deglycosylation|protein maturation	ko00511,ko04142	Other glycan degradation|Lysosome
EFCAB8	0.114035	0.0925599	0.103297	GeneID:123348281	AGAP002309	LOW QUALITY PROTEIN: EF-hand calcium-binding domain-containing protein 8 [Chelonoidis abingdonii]
ACAN	0.0176903	0.0161538	0.016922	GeneID:123344755	AGC1	aggrecan core protein [Chelonia mydas]	GO:0031012,GO:0005509,GO:0030246,GO:0005540,GO:0007155,GO:0007417	extracellular matrix|calcium ion binding|carbohydrate binding|hyaluronic acid binding|cell adhesion|central nervous system development
AGK	11.1104	10.9181	11.0143	GeneID:123350757	AGK	acylglycerol kinase, mitochondrial isoform X1 [Chrysemys picta bellii]	GO:0005829,GO:0031305,GO:0043231,GO:0005743,GO:0005758,GO:0005741,GO:0005739,GO:0042721,GO:0047620,GO:0005524,GO:0001729,GO:0004143,GO:0003951,GO:0046513,GO:0046474,GO:0045039	cytosol|integral component of mitochondrial inner membrane|intracellular membrane-bounded organelle|mitochondrial inner membrane|mitochondrial intermembrane space|mitochondrial outer membrane|mitochondrion|TIM22 mitochondrial import inner membrane insertion complex|acylglycerol kinase activity|ATP binding|ceramide kinase activity|diacylglycerol kinase activity|NAD+ kinase activity|ceramide biosyn…	ko00561	Glycerolipid metabolism
AGL	6.12338	5.66094	5.89216	GeneID:123375494	AGL	NADH dehydrogenase [Platysternon megacephalum]	GO:0005737,GO:0004134,GO:0004135,GO:0102500,GO:0005978,GO:0005980	cytoplasm|4-alpha-glucanotransferase activity|amylo-alpha-1,6-glucosidase activity|beta-maltose 4-alpha-glucanotransferase activity|glycogen biosynthetic process|glycogen catabolic process	ko00500	Starch and sucrose metabolism
AGMAT	7.13514	9.46354	8.29934	GeneID:123354247	AGMAT	agmatinase, mitochondrial [Gopherus evgoodei]	GO:0005739,GO:0008783,GO:0046872,GO:0033388,GO:0008295	mitochondrion|agmatinase activity|metal ion binding|putrescine biosynthetic process from arginine|spermidine biosynthetic process	ko00330	Arginine and proline metabolism
POMGNT2	1.0653	0.972767	1.01903	GeneID:123363933	ago61	protein O-linked-mannose beta-1,4-N-acetylglucosaminyltransferase 2 [Gopherus evgoodei]	GO:0005783,GO:0005789,GO:0016021,GO:0008375,GO:0001764,GO:0006493,GO:0035269	endoplasmic reticulum|endoplasmic reticulum membrane|integral component of membrane|acetylglucosaminyltransferase activity|neuron migration|protein O-linked glycosylation|protein O-linked mannosylation	ko00515	Mannose type O-glycan biosynthesis
LPCAT2	32.4499	29.1407	30.7953	GeneID:123349194	AGPAT11	lysophosphatidylcholine acyltransferase 2 isoform X2 [Gopherus evgoodei]	GO:0005783,GO:0005789,GO:0000139,GO:0005795,GO:0016021,GO:0005811,GO:0003841,GO:0047184,GO:0047192,GO:0047144,GO:0005509,GO:0061024,GO:0036151,GO:0006663	endoplasmic reticulum|endoplasmic reticulum membrane|Golgi membrane|Golgi stack|integral component of membrane|lipid droplet|1-acylglycerol-3-phosphate O-acyltransferase activity|1-acylglycerophosphocholine O-acyltransferase activity|1-alkylglycerophosphocholine O-acetyltransferase activity|2-acylglycerol-3-phosphate O-acyltransferase activity|calcium ion binding|membrane organization|phosphatidy…	ko00564,ko00565	Glycerophospholipid metabolism|Ether lipid metabolism
AGPAT2	4.29617	4.14618	4.22118	GeneID:123352637	Agpat2	1-acyl-sn-glycerol-3-phosphate acyltransferase beta [Platysternon megacephalum]	GO:0005783,GO:0005789,GO:0016021,GO:0003841,GO:0016024,GO:0008544,GO:0006654,GO:0008654,GO:0001819,GO:0042493	endoplasmic reticulum|endoplasmic reticulum membrane|integral component of membrane|1-acylglycerol-3-phosphate O-acyltransferase activity|CDP-diacylglycerol biosynthetic process|epidermis development|phosphatidic acid biosynthetic process|phospholipid biosynthetic process|positive regulation of cytokine production|response to drug	ko00561,ko00564,ko04072,ko04975	Glycerolipid metabolism|Glycerophospholipid metabolism|Phospholipase D signaling pathway|Fat digestion and absorption
AGPAT4	10.1855	10.4041	10.2948	GeneID:123366010	AGPAT4	1-acyl-sn-glycerol-3-phosphate acyltransferase delta isoform X2 [Terrapene carolina triunguis]	GO:0016021,GO:0003841,GO:0016746,GO:0016024	integral component of membrane|1-acylglycerol-3-phosphate O-acyltransferase activity|transferase activity, transferring acyl groups|CDP-diacylglycerol biosynthetic process	ko00561,ko00564,ko04072	Glycerolipid metabolism|Glycerophospholipid metabolism|Phospholipase D signaling pathway
AGPAT5	24.9311	29.1558	27.0434	GeneID:123365958	AGPAT5	1-acyl-sn-glycerol-3-phosphate acyltransferase epsilon [Chelonia mydas]	GO:0005789,GO:0016021,GO:0005741,GO:0005739,GO:0005635,GO:0003841,GO:0016746,GO:0006639,GO:0016024,GO:0002244,GO:0006654,GO:0008654	endoplasmic reticulum membrane|integral component of membrane|mitochondrial outer membrane|mitochondrion|nuclear envelope|1-acylglycerol-3-phosphate O-acyltransferase activity|transferase activity, transferring acyl groups|acylglycerol metabolic process|CDP-diacylglycerol biosynthetic process|hematopoietic progenitor cell differentiation|phosphatidic acid biosynthetic process|phospholipid biosynt…	ko00561,ko00564,ko04072	Glycerolipid metabolism|Glycerophospholipid metabolism|Phospholipase D signaling pathway
GPAT4	12.0761	12.7738	12.425	GeneID:123364075	AGPAT6	Glycerol-3-phosphate acyltransferase 4 [Chelonia mydas]	GO:0005783,GO:0005789,GO:0016021,GO:0004366,GO:0102420,GO:0006637,GO:0016024,GO:0046339,GO:0006631,GO:0002071,GO:0007595,GO:0008610,GO:0006656,GO:0040014,GO:0019432	endoplasmic reticulum|endoplasmic reticulum membrane|integral component of membrane|glycerol-3-phosphate O-acyltransferase activity|sn-1-glycerol-3-phosphate C16:0-DCA-CoA acyl transferase activity|acyl-CoA metabolic process|CDP-diacylglycerol biosynthetic process|diacylglycerol metabolic process|fatty acid metabolic process|glandular epithelial cell maturation|lactation|lipid biosynthetic proces…	ko00561,ko00564	Glycerolipid metabolism|Glycerophospholipid metabolism
LOC123347781	7.48761	7.41553	7.45157	GeneID:123347781	AGPAT7	lysophospholipid acyltransferase LPCAT4 [Chelonia mydas]	GO:0005783,GO:0005789,GO:0016021,GO:0016020,GO:0003841,GO:0047184,GO:0047166,GO:0047192,GO:0047144,GO:0071617,GO:0006654,GO:0036151,GO:0036152,GO:0036148,GO:0036150,GO:0006644	endoplasmic reticulum|endoplasmic reticulum membrane|integral component of membrane|membrane|1-acylglycerol-3-phosphate O-acyltransferase activity|1-acylglycerophosphocholine O-acyltransferase activity|1-alkenylglycerophosphoethanolamine O-acyltransferase activity|1-alkylglycerophosphocholine O-acetyltransferase activity|2-acylglycerol-3-phosphate O-acyltransferase activity|lysophospholipid acylt…	ko00564,ko00565	Glycerophospholipid metabolism|Ether lipid metabolism
LPCAT4	10.5259	12.0033	11.2646	GeneID:123347437	AGPAT7	lysophospholipid acyltransferase LPCAT4 [Chrysemys picta bellii]	GO:0005783,GO:0005789,GO:0016021,GO:0016020,GO:0003841,GO:0047184,GO:0047166,GO:0047192,GO:0047144,GO:0071617,GO:0006654,GO:0036151,GO:0036152,GO:0036148,GO:0036150,GO:0006644	endoplasmic reticulum|endoplasmic reticulum membrane|integral component of membrane|membrane|1-acylglycerol-3-phosphate O-acyltransferase activity|1-acylglycerophosphocholine O-acyltransferase activity|1-alkenylglycerophosphoethanolamine O-acyltransferase activity|1-alkylglycerophosphocholine O-acetyltransferase activity|2-acylglycerol-3-phosphate O-acyltransferase activity|lysophospholipid acylt…	ko00564,ko00565	Glycerophospholipid metabolism|Ether lipid metabolism
HYKK	3.76845	3.31209	3.54027	GeneID:123344491	AGPHD1	Hydroxylysine kinase [Platysternon megacephalum]	GO:0005759,GO:0047992,GO:0006554	mitochondrial matrix|hydroxylysine kinase activity|lysine catabolic process	ko00310	Lysine degradation
GPR176	3.59368	2.8828	3.23824	GeneID:123368685	Agr9	G-protein coupled receptor 176 [Terrapene carolina triunguis]	GO:0016021,GO:0005886,GO:0004930,GO:0007193,GO:0048512,GO:0007186	integral component of membrane|plasma membrane|G protein-coupled receptor activity|adenylate cyclase-inhibiting G protein-coupled receptor signaling pathway|circadian behavior|G protein-coupled receptor signaling pathway
AGRN	54.1688	43.7935	48.9812	GeneID:123354428	AGRIN	agrin isoform X3 [Gopherus evgoodei]	GO:0030424,GO:0045178,GO:0005604,GO:0030054,GO:0031012,GO:0098965,GO:0005576,GO:0005615,GO:0098978,GO:0016021,GO:0045121,GO:0031594,GO:0098684,GO:0005886,GO:0045202,GO:0030548,GO:0005509,GO:0035374,GO:0002162,GO:0050840,GO:0005539,GO:0043395,GO:0008201,GO:0043236,GO:0043237,GO:0033691,GO:0038023,GO:0030297,GO:0031532,GO:0007420,GO:0046847,GO:0007213,GO:0010977,GO:0007399,GO:0007528,GO:0007158,GO:…	axon|basal part of cell|basement membrane|cell junction|extracellular matrix|extracellular matrix of synaptic cleft|extracellular region|extracellular space|glutamatergic synapse|integral component of membrane|membrane raft|neuromuscular junction|photoreceptor ribbon synapse|plasma membrane|synapse|acetylcholine receptor regulator activity|calcium ion binding|chondroitin sulfate binding|dystrogly…	ko04512	ECM-receptor interaction
EGFLAM	2.10138	2.00229	2.05183	GeneID:123372437	AGRINL	pikachurin isoform X1 [Chrysemys picta bellii]	GO:0005604,GO:0030054,GO:0005614,GO:0045202,GO:0005509,GO:0005539,GO:0030198,GO:0019800,GO:0010811	basement membrane|cell junction|interstitial matrix|synapse|calcium ion binding|glycosaminoglycan binding|extracellular matrix organization|peptide cross-linking via chondroitin 4-sulfate glycosaminoglycan|positive regulation of cell-substrate adhesion
LOC123349643	0.0958056	0.262452	0.179129	GeneID:123349643	AGRT	agouti-related protein [Gopherus evgoodei]	GO:0005615,GO:0005796,GO:0005184,GO:0031781,GO:0031782,GO:0009755,GO:0007218,GO:0060259	extracellular space|Golgi lumen|neuropeptide hormone activity|type 3 melanocortin receptor binding|type 4 melanocortin receptor binding|hormone-mediated signaling pathway|neuropeptide signaling pathway|regulation of feeding behavior	ko04920	Adipocytokine signaling pathway
LOC123374080	2.12509	1.98032	2.05271	GeneID:123374080	AGS1	ATR-interacting protein isoform X1 [Terrapene carolina triunguis]	GO:0005654,GO:0005634,GO:0070530,GO:0000077,GO:0006260,GO:0036297	nucleoplasm|nucleus|K63-linked polyubiquitin modification-dependent protein binding|DNA damage checkpoint|DNA replication|interstrand cross-link repair	ko03460	Fanconi anemia pathway
GPSM1	3.29287	3.64978	3.47133	GeneID:123352456	Ags3	G-protein-signaling modulator 1 isoform X1 [Chrysemys picta bellii]	GO:0005829,GO:0005789,GO:0000139,GO:0005886,GO:0001965,GO:0030695,GO:0030154,GO:0007399,GO:0008277	cytosol|endoplasmic reticulum membrane|Golgi membrane|plasma membrane|G-protein alpha-subunit binding|GTPase regulator activity|cell differentiation|nervous system development|regulation of G protein-coupled receptor signaling pathway	ko05030	Cocaine addiction
AGTR2	0.568595	0.0708011	0.319698	GeneID:123377374	AGTR2	type-2 angiotensin II receptor [Chelonoidis abingdonii]	GO:0005576,GO:0005887,GO:0048471,GO:0005886,GO:0004945,GO:0017046,GO:0048019,GO:0008134,GO:0035932,GO:0002033,GO:0001974,GO:0007420,GO:0002035,GO:0061049,GO:0007166,GO:0071549,GO:0006883,GO:0021695,GO:0042416,GO:0035640,GO:0007186,GO:0007199,GO:0006954,GO:0035556,GO:0043537,GO:0030308,GO:0048147,GO:0010459,GO:0032304,GO:0051387,GO:0010700,GO:0007263,GO:0090190,GO:0008284,GO:0050715,GO:2001238,GO:…	extracellular region|integral component of plasma membrane|perinuclear region of cytoplasm|plasma membrane|angiotensin type II receptor activity|peptide hormone binding|receptor antagonist activity|transcription factor binding|aldosterone secretion|angiotensin-mediated vasodilation involved in regulation of systemic arterial blood pressure|blood vessel remodeling|brain development|brain renin-ang…	ko04080,ko04261,ko04614	Neuroactive ligand-receptor interaction|Adrenergic signaling in cardiomyocytes|Renin-angiotensin system
LOC123351064	0	0.13085	0.0654251	GeneID:123351064	agtrl1	apelin receptor-like [Gopherus evgoodei]	GO:0016021,GO:0005886,GO:0004930,GO:0001525,GO:0060976,GO:0007186,GO:0007369,GO:0007507,GO:0043951,GO:0045766,GO:1903589,GO:1904325,GO:0051281,GO:0001570	integral component of membrane|plasma membrane|G protein-coupled receptor activity|angiogenesis|coronary vasculature development|G protein-coupled receptor signaling pathway|gastrulation|heart development|negative regulation of cAMP-mediated signaling|positive regulation of angiogenesis|positive regulation of blood vessel endothelial cell proliferation involved in sprouting angiogenesis|positive …	ko04080,ko04371
AGXT2	4.01172	3.92715	3.96944	GeneID:123372888	AGXT2	alanine--glyoxylate aminotransferase 2, mitochondrial-like isoform X2 [Gopherus evgoodei]	GO:0005739,GO:0047305,GO:0008453,GO:0030170,GO:0009436,GO:0019481,GO:0045429	mitochondrion|(R)-3-amino-2-methylpropionate-pyruvate transaminase activity|alanine-glyoxylate transaminase activity|pyridoxal phosphate binding|glyoxylate catabolic process|L-alanine catabolic process, by transamination|positive regulation of nitric oxide biosynthetic process	ko00250,ko00260,ko00270,ko00280	Alanine, aspartate and glutamate metabolism|Glycine, serine and threonine metabolism|Cysteine and methionine metabolism|Valine, leucine and isoleucine degradation
ETNPPL	0.0154306	0	0.00771529	GeneID:123371409	agxt2l1	ethanolamine-phosphate phospho-lyase [Gopherus evgoodei]	GO:0005739,GO:0050459,GO:0030170,GO:0008483	mitochondrion|ethanolamine-phosphate phospho-lyase activity|pyridoxal phosphate binding|transaminase activity	ko00564	Glycerophospholipid metabolism
NR0B1	0.130205	0.0648522	0.0975286	GeneID:123363433	AHCH	nuclear receptor subfamily 0 group B member 1 [Terrapene carolina triunguis]	GO:0005737,GO:0016020,GO:0005634,GO:0042788,GO:0003677,GO:0032448,GO:0004879,GO:0019904,GO:0042803,GO:0003723,GO:0043565,GO:0003707,GO:0035258,GO:0003714,GO:0008134,GO:0030325,GO:0008406,GO:0008584,GO:0043433,GO:0033144,GO:0000122,GO:0045892,GO:0008104,GO:0006694	cytoplasm|membrane|nucleus|polysomal ribosome|DNA binding|DNA hairpin binding|nuclear receptor activity|protein domain specific binding|protein homodimerization activity|RNA binding|sequence-specific DNA binding|steroid hormone receptor activity|steroid hormone receptor binding|transcription corepressor activity|transcription factor binding|adrenal gland development|gonad development|male gonad d…	ko04927	Cortisol synthesis and secretion
FAM8A1	24.3997	20.3113	22.3555	GeneID:123362470	AHCP	LIM/homeobox protein Lhx6 [Platysternon megacephalum]	GO:0016021	integral component of membrane
LOC123351129	0	0.178386	0.0891928	GeneID:123351129	ahcy2	adenosylhomocysteinase B-like [Terrapene carolina triunguis]	GO:0004013,GO:0051287,GO:0006730,GO:0019510	adenosylhomocysteinase activity|NAD binding|one-carbon metabolic process|S-adenosylhomocysteine catabolic process	ko00270	Axon guidance
AHCY	54.3448	54.1506	54.2477	GeneID:123348529	ahcy2	adenosylhomocysteinase [Gopherus evgoodei]	GO:0004013,GO:0051287,GO:0006730,GO:0019510	adenosylhomocysteinase activity|NAD binding|one-carbon metabolic process|S-adenosylhomocysteine catabolic process	ko00270	Cysteine and methionine metabolism
AHCYL1	16.0542	19.7864	17.9203	GeneID:123369278	AHCYL1	S-adenosylhomocysteine hydrolase-like protein 1 isoform X1 [Chrysemys picta bellii]	GO:0016324,GO:0005737,GO:0005829,GO:0005789,GO:0070062,GO:0042802,GO:0003723,GO:0038166,GO:0042045,GO:0006378,GO:0006730,GO:0010765,GO:0006611,GO:0044070,GO:1903779,GO:0032412,GO:0031440,GO:0051592	apical plasma membrane|cytoplasm|cytosol|endoplasmic reticulum membrane|extracellular exosome|identical protein binding|RNA binding|angiotensin-activated signaling pathway|epithelial fluid transport|mRNA polyadenylation|one-carbon metabolic process|positive regulation of sodium ion transport|protein export from nucleus|regulation of anion transport|regulation of cardiac conduction|regulation of i…	ko00270	Cysteine and methionine metabolism
LOC123354184	0.29303	0	0.146515	GeneID:123354184	Ahcyl2	isocitrate dehydrogenase [Platysternon megacephalum]	GO:0005829,GO:0005783,GO:0043231,GO:0043005,GO:0016787,GO:0006730	cytosol|endoplasmic reticulum|intracellular membrane-bounded organelle|neuron projection|hydrolase activity|one-carbon metabolic process	ko00270	Cysteine and methionine metabolism
AHCYL2	7.97603	7.76073	7.86838	GeneID:123376247	AHCYL2	adenosylhomocysteinase 3 isoform X2 [Chrysemys picta bellii]	GO:0005783,GO:0004013,GO:0006730	endoplasmic reticulum|adenosylhomocysteinase activity|one-carbon metabolic process	ko00270	Cysteine and methionine metabolism
AHDC1	4.24909	2.91919	3.58414	GeneID:123355438	Ahdc1	AT-hook DNA-binding motif-containing protein 1 isoform X3 [Gopherus evgoodei]	GO:0003677	DNA binding
AHI1	1.09398	1.05033	1.07216	GeneID:123366896	AHI1	jouberin [Chelonoidis abingdonii]	GO:0005912,GO:0005911,GO:0005814,GO:0005813,GO:0036064,GO:0005929,GO:0005829,GO:0036038,GO:0097730,GO:0042802,GO:0034613,GO:0007417,GO:0097711,GO:0060271,GO:0035844,GO:0001947,GO:0030902,GO:0070121,GO:0070986,GO:0001738,GO:0043066,GO:0071599,GO:0035845,GO:0030862,GO:0002092,GO:0045944,GO:0039023,GO:0039008,GO:0050795,GO:0010842,GO:0065001,GO:0007169,GO:0016192	adherens junction|cell-cell junction|centriole|centrosome|ciliary basal body|cilium|cytosol|MKS complex|non-motile cilium|identical protein binding|cellular protein localization|central nervous system development|ciliary basal body-plasma membrane docking|cilium assembly|cloaca development|heart looping|hindbrain development|Kupffer's vesicle development|left/right axis specification|morphogenesi…
AHR	13.1336	13.4122	13.2729	GeneID:123362913	AHR	aryl hydrocarbon receptor isoform X1 [Gopherus evgoodei]	GO:0034751,GO:0005737,GO:0005634,GO:0004874,GO:0070888,GO:0046983,GO:0007049,GO:0032922,GO:0045892,GO:0045893,GO:0006805	aryl hydrocarbon receptor complex|cytoplasm|nucleus|aryl hydrocarbon receptor activity|E-box binding|protein dimerization activity|cell cycle|circadian regulation of gene expression|negative regulation of transcription, DNA-templated|positive regulation of transcription, DNA-templated|xenobiotic metabolic process	ko04659,ko04934	Th17 cell differentiation|Cushing syndrome
AHRR	7.41861	6.6554	7.037	GeneID:123362761	Ahrr	aryl hydrocarbon receptor repressor [Chelonoidis abingdonii]	GO:0005829,GO:0005654,GO:0003677,GO:0046983,GO:0000122,GO:0009410,GO:0006805	cytosol|nucleoplasm|DNA binding|protein dimerization activity|negative regulation of transcription by RNA polymerase II|response to xenobiotic stimulus|xenobiotic metabolic process
LOC123367560	3.5337	3.63996	3.58683	GeneID:123367560	Ahsa2	activator of 90 kDa heat shock protein ATPase homolog 2-like [Gopherus evgoodei]	GO:0001671,GO:0051087	ATPase activator activity|chaperone binding
NCOA3	12.2494	9.79528	11.0224	GeneID:123348755	AIB1	nuclear receptor coactivator 3 isoform X2 [Gopherus evgoodei]			ko01522,ko04915,ko04919,ko05200,ko05224	Endocrine resistance|Estrogen signaling pathway|Thyroid hormone signaling pathway|Pathways in cancer|Breast cancer
NCOA6	3.57973	3.23663	3.40818	GeneID:123348844	AIB3	nuclear receptor coactivator 6 isoform X2 [Gopherus evgoodei]	GO:0005829,GO:0035097,GO:0043231,GO:0005654,GO:0005634,GO:0005667,GO:0003682,GO:0019899,GO:0030331,GO:0030374,GO:0046965,GO:0046966,GO:0003713,GO:0007420,GO:0006974,GO:0006310,GO:0006281,GO:0006260,GO:0006352,GO:0042921,GO:0007507,GO:0030520,GO:0030099,GO:0045944,GO:0045893,GO:0019216,GO:0009725	cytosol|histone methyltransferase complex|intracellular membrane-bounded organelle|nucleoplasm|nucleus|transcription factor complex|chromatin binding|enzyme binding|estrogen receptor binding|nuclear receptor transcription coactivator activity|retinoid X receptor binding|thyroid hormone receptor binding|transcription coactivator activity|brain development|cellular response to DNA damage stimulus|D…
LOC123347573	2.02857	1.32313	1.67585	GeneID:123347573	AIBC1	breast carcinoma-amplified sequence 1 isoform X4 [Gopherus evgoodei]	GO:0005737,GO:0070062,GO:0042552	cytoplasm|extracellular exosome|myelination
BCAS1	4.13123	4.02708	4.07915	GeneID:123347241	AIBC1	breast carcinoma-amplified sequence 1 isoform X1 [Gopherus evgoodei]	GO:0005737,GO:0070062,GO:0042552	cytoplasm|extracellular exosome|myelination
HPS5	5.19346	4.12445	4.65896	GeneID:123370019	AIBP63	Hermansky-Pudlak syndrome 5 protein [Chrysemys picta bellii]	GO:0031084,GO:0007596,GO:0006996,GO:0043473	BLOC-2 complex|blood coagulation|organelle organization|pigmentation
AICDA	0.114703	0	0.0573515	GeneID:123349801	AID	single-stranded DNA cytosine deaminase [Chelonia mydas]	GO:0005737,GO:0005634,GO:0000932,GO:0004126,GO:0003723,GO:0008270,GO:0009972,GO:0016554,GO:0051607,GO:0070383,GO:0080111,GO:0006397,GO:0090310,GO:0045869,GO:0010529,GO:0016446	cytoplasm|nucleus|P-body|cytidine deaminase activity|RNA binding|zinc ion binding|cytidine deamination|cytidine to uridine editing|defense response to virus|DNA cytosine deamination|DNA demethylation|mRNA processing|negative regulation of methylation-dependent chromatin silencing|negative regulation of single stranded viral RNA replication via double stranded DNA intermediate|negative regulation …	ko04672,ko05340	Intestinal immune network for IgA production|Primary immunodeficiency
AIDA	51.5944	55.5448	53.5696	GeneID:123366908	Aida	axin interactor, dorsalization-associated protein isoform X1 [Gopherus evgoodei]	GO:0005737,GO:0019904,GO:0048264,GO:0009953,GO:2000016,GO:0046329,GO:0043508,GO:0043496	cytoplasm|protein domain specific binding|determination of ventral identity|dorsal/ventral pattern formation|negative regulation of determination of dorsal identity|negative regulation of JNK cascade|negative regulation of JUN kinase activity|regulation of protein homodimerization activity
AIFM1	17.8249	19.3416	18.5833	GeneID:123377221	Aif	apoptosis-inducing factor 1, mitochondrial isoform X3 [Terrapene carolina triunguis]	GO:0005737,GO:0005829,GO:0005743,GO:0005758,GO:0005739,GO:0005634,GO:0048471,GO:0003677,GO:0071949,GO:0016174,GO:0046983,GO:0006919,GO:1904045,GO:0071392,GO:0070301,GO:0071732,GO:0090650,GO:0070059,GO:0051402,GO:0043525,GO:1902510,GO:0002931,GO:1902065,GO:0009636	cytoplasm|cytosol|mitochondrial inner membrane|mitochondrial intermembrane space|mitochondrion|nucleus|perinuclear region of cytoplasm|DNA binding|FAD binding|NAD(P)H oxidase activity|protein dimerization activity|activation of cysteine-type endopeptidase activity involved in apoptotic process|cellular response to aldosterone|cellular response to estradiol stimulus|cellular response to hydrogen p…	ko04210,ko04214,ko04217	Apoptosis|Apoptosis - fly|Necroptosis
AIFM3	0	0.0449919	0.0224959	GeneID:123351140	AIFL	apoptosis-inducing factor 3 isoform X1 [Gopherus evgoodei]	GO:0005829,GO:0005783,GO:0005743,GO:0005739,GO:0051537,GO:0050660,GO:0046872,GO:0016491,GO:0097194	cytosol|endoplasmic reticulum|mitochondrial inner membrane|mitochondrion|2 iron, 2 sulfur cluster binding|flavin adenine dinucleotide binding|metal ion binding|oxidoreductase activity|execution phase of apoptosis
LOC123352999	0.365842	0.484395	0.425118	GeneID:123352999	AIFL	apoptosis-inducing factor 3-like [Gopherus evgoodei]	GO:0005829,GO:0005783,GO:0005743,GO:0005739,GO:0051537,GO:0050660,GO:0046872,GO:0016491,GO:0097194	cytosol|endoplasmic reticulum|mitochondrial inner membrane|mitochondrion|2 iron, 2 sulfur cluster binding|flavin adenine dinucleotide binding|metal ion binding|oxidoreductase activity|execution phase of apoptosis
AIFM2	20.5519	20.1681	20.36	GeneID:123373877	AIFM2	apoptosis-inducing factor 2 isoform X1 [Chelonoidis abingdonii]			ko04115	p53 signaling pathway
LOC123347946	0.276301	0.0504605	0.163381	GeneID:123347946	Aig1	androgen-induced gene 1 protein-like isoform X1 [Chelonoidis abingdonii]	GO:0012505,GO:0016021,GO:0016020,GO:0016787,GO:0042758	endomembrane system|integral component of membrane|membrane|hydrolase activity|long-chain fatty acid catabolic process
FKBP5	217.48	242.473	229.977	GeneID:123368601	AIG6	39S ribosomal protein L39, mitochondrial [Platysternon megacephalum]	GO:0005737,GO:0005829,GO:0070062,GO:0016020,GO:0005654,GO:0005528,GO:0031072,GO:0003755,GO:0061077,GO:0006457,GO:0000413,GO:0009617	cytoplasm|cytosol|extracellular exosome|membrane|nucleoplasm|FK506 binding|heat shock protein binding|peptidyl-prolyl cis-trans isomerase activity|chaperone-mediated protein folding|protein folding|protein peptidyl-prolyl isomerization|response to bacterium	ko04915	Estrogen signaling pathway
SERINC5	18.5637	14.0344	16.299	GeneID:123372183	Aigp3	serine incorporator 5 [Gopherus evgoodei]	GO:0005794,GO:0016021,GO:0043209,GO:0005886,GO:0051607,GO:0009597,GO:0045087,GO:0042552,GO:0006658,GO:0008654,GO:1904219,GO:1904222,GO:0006665	Golgi apparatus|integral component of membrane|myelin sheath|plasma membrane|defense response to virus|detection of virus|innate immune response|myelination|phosphatidylserine metabolic process|phospholipid biosynthetic process|positive regulation of CDP-diacylglycerol-serine O-phosphatidyltransferase activity|positive regulation of serine C-palmitoyltransferase activity|sphingolipid metabolic pr…
AURKA	7.37929	9.01013	8.19471	GeneID:123347971	AIK	aurora kinase A isoform X1 [Gopherus evgoodei]	GO:0005814,GO:0005813,GO:0032133,GO:0005929,GO:0000780,GO:0097431,GO:0005876,GO:0051233,GO:0031616,GO:0005524,GO:0035174,GO:0004672,GO:0051301,GO:0030030,GO:0000212,GO:0007100,GO:0007052,GO:1904146,GO:0045727,GO:0032465	centriole|centrosome|chromosome passenger complex|cilium|condensed nuclear chromosome, centromeric region|mitotic spindle pole|spindle microtubule|spindle midzone|spindle pole centrosome|ATP binding|histone serine kinase activity|protein kinase activity|cell division|cell projection organization|meiotic spindle organization|mitotic centrosome separation|mitotic spindle organization|positive regul…	ko04114,ko04914	Oocyte meiosis|Progesterone-mediated oocyte maturation
LOC123356615	16.1706	17.3591	16.7649	GeneID:123356615	AIK2	aurora kinase B [Chrysemys picta bellii]	GO:0005694,GO:0032133,GO:0000775,GO:0000780,GO:0070938,GO:0005737,GO:0042585,GO:1990385,GO:0030496,GO:0005634,GO:0005876,GO:0051233,GO:0031616,GO:0005524,GO:0035174,GO:0046872,GO:0004674,GO:0009838,GO:0034644,GO:0036089,GO:0043988,GO:0044878,GO:0007094,GO:0051256,GO:0007052,GO:0002903,GO:0032466,GO:0000122,GO:0032467,GO:0034501,GO:0006468,GO:0032465	chromosome|chromosome passenger complex|chromosome, centromeric region|condensed nuclear chromosome, centromeric region|contractile ring|cytoplasm|germinal vesicle|meiotic spindle midzone|midbody|nucleus|spindle microtubule|spindle midzone|spindle pole centrosome|ATP binding|histone serine kinase activity|metal ion binding|protein serine/threonine kinase activity|abscission|cellular response to U…
DNMT1	103.444	95.6197	99.5318	GeneID:123353878	AIM	DNA cytosine-5-methyltransferase 1 [Platysternon megacephalum]	GO:0005634,GO:0003886,GO:0003677,GO:1990841,GO:0008270,GO:0010424,GO:0010216,GO:0090309,GO:0007265	nucleus|DNA (cytosine-5-)-methyltransferase activity|DNA binding|promoter-specific chromatin binding|zinc ion binding|DNA methylation on cytosine within a CG sequence|maintenance of DNA methylation|positive regulation of methylation-dependent chromatin silencing|Ras protein signal transduction	ko00270,ko05206	Cysteine and methionine metabolism|MicroRNAs in cancer
SLC45A2	1.06528	0.955224	1.01025	GeneID:123372156	Aim1	protein phosphatase 1L [Platysternon megacephalum]	GO:0016021,GO:0033162,GO:0008506,GO:0048066,GO:0042438,GO:0050896,GO:0015770,GO:0007601	integral component of membrane|melanosome membrane|sucrose:proton symporter activity|developmental pigmentation|melanin biosynthetic process|response to stimulus|sucrose transport|visual perception
CRYBG2	0.0973259	0.020509	0.0589175	GeneID:123355451	AIM1L	beta/gamma crystallin domain-containing protein 2 isoform X2 [Gopherus evgoodei]	GO:0030246	carbohydrate binding
EEF1E1	37.6657	39.1841	38.4249	GeneID:123365271	AIMP3	eukaryotic translation elongation factor 1 epsilon-1 [Chelonoidis abingdonii]	GO:0017101,GO:0005737,GO:0005829,GO:0005730,GO:0005654,GO:0005634,GO:0008285,GO:0043065,GO:2000774,GO:0043517,GO:0006418	aminoacyl-tRNA synthetase multienzyme complex|cytoplasm|cytosol|nucleolus|nucleoplasm|nucleus|negative regulation of cell proliferation|positive regulation of apoptotic process|positive regulation of cellular senescence|positive regulation of DNA damage response, signal transduction by p53 class mediator|tRNA aminoacylation for protein translation
LOC123370419	35.5967	51.1569	43.3768	GeneID:123370419	Aip	AH receptor-interacting protein isoform X1 [Gopherus evgoodei]	GO:0034751,GO:0005829,GO:0016020,GO:0005886,GO:0017162,GO:0036004,GO:0003712,GO:0051082,GO:0051344,GO:0022417,GO:0006626,GO:0010738,GO:0006805	aryl hydrocarbon receptor complex|cytosol|membrane|plasma membrane|aryl hydrocarbon receptor binding|GAF domain binding|transcription coregulator activity|unfolded protein binding|negative regulation of cyclic-nucleotide phosphodiesterase activity|protein maturation by protein folding|protein targeting to mitochondrion|regulation of protein kinase A signaling|xenobiotic metabolic process	ko04934	Cushing syndrome
AURKAIP1	41.4942	53.1675	47.3309	GeneID:123354132	AIP	aurora kinase A-interacting protein [Chelonoidis abingdonii]	GO:0043231,GO:0005743,GO:0005739,GO:0005654,GO:0005634,GO:0005840,GO:0070125,GO:0070126,GO:0006397,GO:0045839,GO:0045862	intracellular membrane-bounded organelle|mitochondrial inner membrane|mitochondrion|nucleoplasm|nucleus|ribosome|mitochondrial translational elongation|mitochondrial translational termination|mRNA processing|negative regulation of mitotic nuclear division|positive regulation of proteolysis
LOC123363935	224.603	220.949	222.776	GeneID:123363935	Aip1	programmed cell death 6-interacting protein isoform X1 [Chelonoidis abingdonii]	GO:0042641,GO:0005923,GO:0005737,GO:0005829,GO:0070062,GO:0090543,GO:0042470,GO:0005815,GO:0017124,GO:0000915,GO:0006915,GO:0070830,GO:0045199,GO:0000281,GO:0015031,GO:0090559	actomyosin|bicellular tight junction|cytoplasm|cytosol|extracellular exosome|Flemming body|melanosome|microtubule organizing center|SH3 domain binding|actomyosin contractile ring assembly|apoptotic process|bicellular tight junction assembly|maintenance of epithelial cell apical/basal polarity|mitotic cytokinesis|protein transport|regulation of membrane permeability	ko04144	Endocytosis
MAGI1	1.88842	1.65998	1.7742	GeneID:123374156	AIP3	membrane-associated guanylate kinase, WW and PDZ domain-containing protein 1 isoform X1 [Chelonoidis abingdonii]	GO:0005912,GO:0005923,GO:0030054,GO:0042995,GO:0005911,GO:0005737,GO:0005654,GO:0005886,GO:0051393,GO:0005524,GO:0008022,GO:0032947,GO:0007155,GO:0007166,GO:0065003	adherens junction|bicellular tight junction|cell junction|cell projection|cell-cell junction|cytoplasm|nucleoplasm|plasma membrane|alpha-actinin binding|ATP binding|protein C-terminus binding|protein-containing complex scaffold activity|cell adhesion|cell surface receptor signaling pathway|protein-containing complex assembly	ko04015,ko04151,ko04530,ko05165	Rap1 signaling pathway|PI3K-Akt signaling pathway|Tight junction|Human papillomavirus infection
PDZD2	12.2687	10.158	11.2133	GeneID:123373046	AIPC	PDZ domain-containing protein 2 isoform X1 [Gopherus evgoodei]	GO:0005911,GO:0005737,GO:0005783,GO:0005576,GO:0005634,GO:0007155	cell-cell junction|cytoplasm|endoplasmic reticulum|extracellular region|nucleus|cell adhesion
LOC123377813	0.0243597	0.0222439	0.0233018	GeneID:123377813	AIPL2	aryl-hydrocarbon-interacting protein-like 1 isoform X1 [Terrapene carolina triunguis]			ko04934	Cushing syndrome
PAICS	15.266	16.2007	15.7334	GeneID:123370851	AIRC	uncharacterized protein LOC101942651 isoform X2 [Chrysemys picta bellii]	GO:0005829,GO:0043727,GO:0005524,GO:0004638,GO:0004639,GO:0006189	cytosol|5-amino-4-imidazole carboxylate lyase activity|ATP binding|phosphoribosylaminoimidazole carboxylase activity|phosphoribosylaminoimidazolesuccinocarboxamide synthase activity|'de novo' IMP biosynthetic process	ko00230	Purine metabolism
LOC123347199	0.166424	0	0.0832122	GeneID:123347199	airk2-a	aurora kinase C-like [Gopherus evgoodei]	GO:0000785,GO:0005694,GO:0032133,GO:0000775,GO:0030496,GO:0005634,GO:0005524,GO:0035175,GO:0035174,GO:0046872,GO:0004674,GO:0009838,GO:0034644,GO:0036089,GO:0043987,GO:0043988,GO:0044878,GO:0051256,GO:0002903,GO:0032466,GO:0000122,GO:0032467,GO:0034501,GO:0006468,GO:0051225	chromatin|chromosome|chromosome passenger complex|chromosome, centromeric region|midbody|nucleus|ATP binding|histone kinase activity (H3-S10 specific)|histone serine kinase activity|metal ion binding|protein serine/threonine kinase activity|abscission|cellular response to UV|cleavage furrow formation|histone H3-S10 phosphorylation|histone H3-S28 phosphorylation|mitotic cytokinesis checkpoint|mito…
LOC123366864	14.2523	18.2836	16.268	GeneID:123366864	Airp	cytosolic 5'-nucleotidase 1A-like [Chelonoidis abingdonii]	GO:0005829,GO:0008253,GO:0000287,GO:0000166,GO:0046085,GO:0009116,GO:0009117	cytosol|5'-nucleotidase activity|magnesium ion binding|nucleotide binding|adenosine metabolic process|nucleoside metabolic process|nucleotide metabolic process	ko00230,ko00240,ko00760	Purine metabolism|Pyrimidine metabolism|Nicotinate and nicotinamide metabolism
AK2	24.2761	27.1285	25.7023	GeneID:123355431	Ak2	adenylate kinase 2, mitochondrial [Chelonia mydas]	GO:0005737,GO:0005829,GO:0005743,GO:0005758,GO:0005739,GO:0005634,GO:0036126,GO:0097226,GO:0004017,GO:0005524,GO:0006172,GO:0046033,GO:0046034,GO:0046060	cytoplasm|cytosol|mitochondrial inner membrane|mitochondrial intermembrane space|mitochondrion|nucleus|sperm flagellum|sperm mitochondrial sheath|adenylate kinase activity|ATP binding|ADP biosynthetic process|AMP metabolic process|ATP metabolic process|dATP metabolic process	ko00230,ko00730	Purine metabolism|Thiamine metabolism
AK3	10.4861	14.0334	12.2597	GeneID:123373108	AK3L1	GTP:AMP phosphotransferase [Chelonia mydas]	GO:0005759,GO:0005739,GO:0004017,GO:0005524,GO:0005525,GO:0046899,GO:0006172,GO:0046033,GO:0046039,GO:0046041,GO:0046051	mitochondrial matrix|mitochondrion|adenylate kinase activity|ATP binding|GTP binding|nucleoside triphosphate adenylate kinase activity|ADP biosynthetic process|AMP metabolic process|GTP metabolic process|ITP metabolic process|UTP metabolic process	ko00230	Purine metabolism
AK4	2.91089	2.76179	2.83634	GeneID:123376300	AK4	adenylate kinase 4, mitochondrial isoform X1 [Chelonoidis abingdonii]	GO:0005759,GO:0004017,GO:0005524,GO:0005525,GO:0004550,GO:0046899,GO:0006172,GO:0046033,GO:0046034,GO:0046039,GO:0006165,GO:0009142	mitochondrial matrix|adenylate kinase activity|ATP binding|GTP binding|nucleoside diphosphate kinase activity|nucleoside triphosphate adenylate kinase activity|ADP biosynthetic process|AMP metabolic process|ATP metabolic process|GTP metabolic process|nucleoside diphosphate phosphorylation|nucleoside triphosphate biosynthetic process	ko00230,ko00730	Purine metabolism|Thiamine metabolism
AK1	0.0273132	0.0498817	0.0385975	GeneID:123352623	Ak5	adenylate kinase isoenzyme 1 isoform X1 [Chelonoidis abingdonii]	GO:0005829,GO:0005815,GO:0004017,GO:0005524,GO:0004550,GO:0019206,GO:0046034,GO:0006165,GO:0009142	cytosol|microtubule organizing center|adenylate kinase activity|ATP binding|nucleoside diphosphate kinase activity|nucleoside kinase activity|ATP metabolic process|nucleoside diphosphate phosphorylation|nucleoside triphosphate biosynthetic process	ko00230,ko00730	Purine metabolism|Thiamine metabolism
AK5	2.07711	2.94453	2.51082	GeneID:123375293	AK5	adenylate kinase isoenzyme 5 [Gopherus evgoodei]	GO:0005829,GO:0005815,GO:0004017,GO:0005524,GO:0004550,GO:0019206,GO:0006172,GO:0046034,GO:0006173,GO:0015949,GO:0006165,GO:0009142,GO:0009220	cytosol|microtubule organizing center|adenylate kinase activity|ATP binding|nucleoside diphosphate kinase activity|nucleoside kinase activity|ADP biosynthetic process|ATP metabolic process|dADP biosynthetic process|nucleobase-containing small molecule interconversion|nucleoside diphosphate phosphorylation|nucleoside triphosphate biosynthetic process|pyrimidine ribonucleotide biosynthetic process	ko00230,ko00730	Purine metabolism|Thiamine metabolism
AK7	0.277599	0.175491	0.226545	GeneID:123368041	AK7	adenylate kinase 7 [Gopherus evgoodei]	GO:0005829,GO:0031514,GO:0004017,GO:0005524,GO:0004127,GO:0004550,GO:0019206,GO:0030030,GO:0015949,GO:0006165,GO:0009142	cytosol|motile cilium|adenylate kinase activity|ATP binding|cytidylate kinase activity|nucleoside diphosphate kinase activity|nucleoside kinase activity|cell projection organization|nucleobase-containing small molecule interconversion|nucleoside diphosphate phosphorylation|nucleoside triphosphate biosynthetic process	ko00230,ko00730	Purine metabolism|Thiamine metabolism
LOC123371681	0.111332	0.0203325	0.0658325	GeneID:123371681	ak8	adenylate kinase 8-like [Chrysemys picta bellii]	GO:0005829,GO:0004017,GO:0005524,GO:0004127,GO:0004550,GO:0006165,GO:0009142	cytosol|adenylate kinase activity|ATP binding|cytidylate kinase activity|nucleoside diphosphate kinase activity|nucleoside diphosphate phosphorylation|nucleoside triphosphate biosynthetic process	ko00230,ko00730	Purine metabolism|Thiamine metabolism
AKAP10	7.85123	7.98026	7.91575	GeneID:123353091	Akap10	A-kinase anchor protein 10, mitochondrial isoform X1 [Terrapene carolina triunguis]	GO:0005829,GO:0005739,GO:0005886,GO:0032991,GO:0051018,GO:0008104	cytosol|mitochondrion|plasma membrane|protein-containing complex|protein kinase A binding|protein localization
AKAP6	0.360773	0.215838	0.288305	GeneID:123368581	AKAP100	LOW QUALITY PROTEIN: A-kinase anchor protein 6 [Terrapene carolina triunguis]	GO:0034704,GO:0005901,GO:0005737,GO:0014704,GO:0014701,GO:0005635,GO:0031965,GO:0048471,GO:0016529,GO:0030315,GO:0008179,GO:0044325,GO:0051018,GO:0034237,GO:0043495,GO:0032947,GO:0001508,GO:0019933,GO:0071320,GO:0071345,GO:0070886,GO:0030307,GO:0061051,GO:1902261,GO:0032516,GO:1901381,GO:0051281,GO:0060316,GO:0006605,GO:0060306,GO:0010738,GO:0010880	calcium channel complex|caveola|cytoplasm|intercalated disc|junctional sarcoplasmic reticulum membrane|nuclear envelope|nuclear membrane|perinuclear region of cytoplasm|sarcoplasmic reticulum|T-tubule|adenylate cyclase binding|ion channel binding|protein kinase A binding|protein kinase A regulatory subunit binding|protein membrane anchor|protein-containing complex scaffold activity|action potenti…
AKAP13	6.42702	5.3329	5.87996	GeneID:123343689	AKAP13	A-kinase anchor protein 13 isoform X6 [Chrysemys picta bellii]	GO:0005884,GO:0005938,GO:0005829,GO:0016020,GO:0005634,GO:0048471,GO:0004691,GO:0005085,GO:0005078,GO:0046872,GO:0051018,GO:0032947,GO:0017048,GO:0005089,GO:0086023,GO:0071875,GO:0060348,GO:0055007,GO:0061049,GO:0007186,GO:0007507,GO:0051168,GO:0043065,GO:0043123,GO:0043406,GO:0035025,GO:1900169,GO:0060297,GO:0051056	actin filament|cell cortex|cytosol|membrane|nucleus|perinuclear region of cytoplasm|cAMP-dependent protein kinase activity|guanyl-nucleotide exchange factor activity|MAP-kinase scaffold activity|metal ion binding|protein kinase A binding|protein-containing complex scaffold activity|Rho GTPase binding|Rho guanyl-nucleotide exchange factor activity|adenylate cyclase-activating adrenergic receptor s…	ko04928,ko05163	Parathyroid hormone synthesis, secretion and action|Human cytomegalovirus infection
AKAP1	13.6812	15.3695	14.5253	GeneID:123353154	AKAP149	A-kinase anchor protein 1, mitochondrial [Terrapene carolina triunguis]	GO:0005829,GO:0016021,GO:0016020,GO:0005741,GO:0005739,GO:0034237,GO:0003723,GO:0007596,GO:0010738	cytosol|integral component of membrane|membrane|mitochondrial outer membrane|mitochondrion|protein kinase A regulatory subunit binding|RNA binding|blood coagulation|regulation of protein kinase A signaling
AKAP7	4.1259	5.35799	4.74195	GeneID:123366433	AKAP18	A-kinase anchoring protein 7 isoform X3 [Gopherus evgoodei]	GO:0005829,GO:0098686,GO:0005634,GO:0032991,GO:0000166,GO:0051018,GO:0034237,GO:0019901,GO:0050804,GO:0010738	cytosol|hippocampal mossy fiber to CA3 synapse|nucleus|protein-containing complex|nucleotide binding|protein kinase A binding|protein kinase A regulatory subunit binding|protein kinase binding|modulation of chemical synaptic transmission|regulation of protein kinase A signaling
PALM2AKAP2	56.8211	51.4014	54.1112	GeneID:123372592	Akap2	A-kinase anchor protein 2 isoform X2 [Gopherus evgoodei]	GO:0032991,GO:0019904,GO:0051291	protein-containing complex|protein domain specific binding|protein heterooligomerization
AKAP11	4.00046	3.30944	3.65495	GeneID:123368167	AKAP220	homeobox protein goosecoid [Platysternon megacephalum]	GO:0005737,GO:0005829,GO:0005815,GO:0005730,GO:0005777,GO:0005886,GO:0051018,GO:0008157,GO:0035556,GO:0010738	cytoplasm|cytosol|microtubule organizing center|nucleolus|peroxisome|plasma membrane|protein kinase A binding|protein phosphatase 1 binding|intracellular signal transduction|regulation of protein kinase A signaling
AKAP12	120.73	96.6927	108.711	GeneID:123366378	AKAP250	A-kinase anchor protein 12 isoform X2 [Chrysemys picta bellii]
AKAP9	2.65891	2.52595	2.59243	GeneID:123365273	AKAP350	A-kinase anchor protein 9 isoform X2 [Chelonoidis abingdonii]
AKAP5	3.70876	2.50774	3.10825	GeneID:123369825	AKAP79	A-kinase anchor protein 5 [Chelonoidis abingdonii]	GO:0009898,GO:0005829,GO:0032590,GO:0043197,GO:0060076,GO:0005886,GO:0014069,GO:0008179,GO:0031698,GO:0005516,GO:0050811,GO:0035254,GO:0051018,GO:0034237,GO:0030346,GO:0032947,GO:0097110,GO:0017124,GO:0007193,GO:0007268,GO:0045762,GO:1903078,GO:0006605,GO:0010738,GO:0007165	cytoplasmic side of plasma membrane|cytosol|dendrite membrane|dendritic spine|excitatory synapse|plasma membrane|postsynaptic density|adenylate cyclase binding|beta-2 adrenergic receptor binding|calmodulin binding|GABA receptor binding|glutamate receptor binding|protein kinase A binding|protein kinase A regulatory subunit binding|protein phosphatase 2B binding|protein-containing complex scaffold …
AKAP8	62.2686	57.2932	59.7809	GeneID:123353565	Akap95	A-kinase anchor protein 8 isoform X1 [Gopherus evgoodei]	GO:0000793,GO:0001939,GO:0005794,GO:0005739,GO:0000790,GO:0016363,GO:0005730,GO:0005654,GO:0005634,GO:0003682,GO:0003677,GO:0003690,GO:0042826,GO:0051059,GO:0034237,GO:0008270,GO:0044839,GO:0071222,GO:0071380,GO:0045087,GO:0007076,GO:0032720,GO:0031065,GO:0015031,GO:0033127	condensed chromosome|female pronucleus|Golgi apparatus|mitochondrion|nuclear chromatin|nuclear matrix|nucleolus|nucleoplasm|nucleus|chromatin binding|DNA binding|double-stranded DNA binding|histone deacetylase binding|NF-kappaB binding|protein kinase A regulatory subunit binding|zinc ion binding|cell cycle G2/M phase transition|cellular response to lipopolysaccharide|cellular response to prostagl…
AK9	0.0209541	0.0829145	0.0519343	GeneID:123366264	AKD1	adenylate kinase 9 isoform X1 [Gopherus evgoodei]	GO:0005737,GO:0005829,GO:0031965,GO:0005654,GO:0005634,GO:0005524,GO:0004550,GO:0019206,GO:0050145,GO:0006756,GO:0006757,GO:0061508,GO:0061566,GO:0006174,GO:0061565,GO:0061570,GO:0061567,GO:0006186,GO:0061568,GO:0015949,GO:0061571,GO:0061569	cytoplasm|cytosol|nuclear membrane|nucleoplasm|nucleus|ATP binding|nucleoside diphosphate kinase activity|nucleoside kinase activity|nucleoside monophosphate kinase activity|AMP phosphorylation|ATP generation from ADP|CDP phosphorylation|CMP phosphorylation|dADP phosphorylation|dAMP phosphorylation|dCDP phosphorylation|dCMP phosphorylation|dGDP phosphorylation|GDP phosphorylation|nucleobase-conta…	ko00230,ko00240	Purine metabolism|Pyrimidine metabolism
CC2D1A	4.0923	4.58795	4.34013	GeneID:123353404	AKI1	coiled-coil and C2 domain-containing protein 1A isoform X2 [Gopherus evgoodei]	GO:0005829,GO:0070062,GO:0001650,GO:0016020,GO:0005815,GO:0005634,GO:0005886,GO:0045296,GO:0001078,GO:0000978,GO:0000122,GO:0043123	cytosol|extracellular exosome|fibrillar center|membrane|microtubule organizing center|nucleus|plasma membrane|cadherin binding|proximal promoter DNA-binding transcription repressor activity, RNA polymerase II-specific|RNA polymerase II proximal promoter sequence-specific DNA binding|negative regulation of transcription by RNA polymerase II|positive regulation of I-kappaB kinase/NF-kappaB signaling
AKNA	0.54492	0.437536	0.491228	GeneID:123352690	AKNA	EF-hand calcium-binding domain-containing protein 1 [Platysternon megacephalum]	GO:0005813,GO:0005829,GO:0001650,GO:0043231,GO:0016020,GO:0005654,GO:0000981,GO:0001077,GO:0000978,GO:0045944	centrosome|cytosol|fibrillar center|intracellular membrane-bounded organelle|membrane|nucleoplasm|DNA-binding transcription factor activity, RNA polymerase II-specific|proximal promoter DNA-binding transcription activator activity, RNA polymerase II-specific|RNA polymerase II proximal promoter sequence-specific DNA binding|positive regulation of transcription by RNA polymerase II
LOC123376802	0.210018	0.335609	0.272813	GeneID:123376802	Akp5	alkaline phosphatase-like isoform X2 [Gopherus evgoodei]	GO:0031225,GO:0030016,GO:0005886,GO:0004035,GO:0046872	anchored component of membrane|myofibril|plasma membrane|alkaline phosphatase activity|metal ion binding	ko00730,ko00790	Thiamine metabolism|Folate biosynthesis
LOC123352169	0.797119	0.538	0.66756	GeneID:123352169	AKR1C3	aldo-keto reductase family 1 member C3 homolog isoform X1 [Gopherus evgoodei]	GO:0005737,GO:0005634,GO:0047020,GO:0004032,GO:0047023,GO:0047787,GO:0035410,GO:0045550,GO:0047718,GO:0045703,GO:0047086,GO:0016655,GO:0018636,GO:0036131,GO:0047017,GO:0001758,GO:0004745,GO:0047045,GO:0047035,GO:0047115,GO:0071276,GO:0071277,GO:0071384,GO:0071395,GO:0071799,GO:0071379,GO:0034614,GO:0044597,GO:0016488,GO:0007186,GO:1900053,GO:0055114,GO:0010942,GO:0008284,GO:2000353,GO:0051897,GO:…	cytoplasm|nucleus|15-hydroxyprostaglandin-D dehydrogenase (NADP+) activity|alditol:NADP+ 1-oxidoreductase activity|androsterone dehydrogenase activity|delta4-3-oxosteroid 5beta-reductase activity|dihydrotestosterone 17-beta-dehydrogenase activity|geranylgeranyl reductase activity|indanol dehydrogenase activity|ketoreductase activity|ketosteroid monooxygenase activity|oxidoreductase activity, acti…	ko00140,ko00590,ko00790,ko04913	Steroid hormone biosynthesis|Arachidonic acid metabolism|Folate biosynthesis|Ovarian steroidogenesis
LOC123355521	114.348	62.9173	88.6326	GeneID:123355521	AKR1C3	estradiol 17 beta-dehydrogenase 5-like isoform X2 [Gopherus evgoodei]			ko00140,ko00590,ko00790,ko04913	Steroid hormone biosynthesis|Arachidonic acid metabolism|Folate biosynthesis|Ovarian steroidogenesis
LOC123352135	0.703349	1.08519	0.894271	GeneID:123352135	AKR1C5	c-C motif chemokine 4-like [Platysternon megacephalum]	GO:0005737,GO:0047006,GO:0050221,GO:0001516	cytoplasm|17-alpha,20-alpha-dihydroxypregn-4-en-3-one dehydrogenase activity|prostaglandin-E2 9-reductase activity|prostaglandin biosynthetic process	ko00140,ko00590,ko00790,ko04913	Steroid hormone biosynthesis|Arachidonic acid metabolism|Folate biosynthesis|Ovarian steroidogenesis
AKT1S1	16.048	17.5423	16.7951	GeneID:123350225	Akt1s1	proline-rich AKT1 substrate 1 isoform X3 [Gopherus evgoodei]	GO:0005737,GO:0005829,GO:0005634,GO:0032991,GO:0031931,GO:0045792,GO:0006469,GO:0032007,GO:0048011,GO:0007219,GO:0042981,GO:0043523,GO:0038202	cytoplasm|cytosol|nucleus|protein-containing complex|TORC1 complex|negative regulation of cell size|negative regulation of protein kinase activity|negative regulation of TOR signaling|neurotrophin TRK receptor signaling pathway|Notch signaling pathway|regulation of apoptotic process|regulation of neuron apoptotic process|TORC1 signaling	ko04140,ko04150,ko04152,ko04211,ko04213,ko04714,ko05131	Autophagy - animal|mTOR signaling pathway|AMPK signaling pathway|Longevity regulating pathway|Longevity regulating pathway - multiple species|Thermogenesis|Shigellosis
AKT2	19.4973	17.731	18.6141	GeneID:123350059	AKT2	RAC-beta serine/threonine-protein kinase isoform X1 [Chelonoidis abingdonii]			ko01521,ko01522,ko01524,ko04010,ko04012,ko04014,ko04015,ko04022,ko04024,ko04062,ko04066,ko04068,ko04071,ko04072,ko04140,ko04150,ko04151,ko04152,ko04210,ko04211,ko04212,ko04213,ko04218,ko04261,ko04370,ko04371,ko04380,ko04510,ko04550,ko04611,ko04620,ko04625,ko04630,ko04660,ko04662,ko04664,ko04666,ko04668,ko04722,ko04725,ko04728,ko04910,ko04914,ko04915,ko04917,ko04919,ko04920,ko04922,ko04923,ko04926…	EGFR tyrosine kinase inhibitor resistance|Endocrine resistance|Platinum drug resistance|MAPK signaling pathway|ErbB signaling pathway|Ras signaling pathway|Rap1 signaling pathway|cGMP-PKG signaling pathway|cAMP signaling pathway|Chemokine signaling pathway|HIF-1 signaling pathway|FoxO signaling pathway|Sphingolipid signaling pathway|Phospholipase D signaling pathway|Autophagy - animal|mTOR signal…
ALAD	17.5405	18.7833	18.1619	GeneID:123352439	ALAD	delta-aminolevulinic acid dehydratase [Terrapene carolina triunguis]	GO:0005829,GO:0042802,GO:0004655,GO:0008270,GO:0071353,GO:0006783,GO:1901799,GO:0051260,GO:0006782	cytosol|identical protein binding|porphobilinogen synthase activity|zinc ion binding|cellular response to interleukin-4|heme biosynthetic process|negative regulation of proteasomal protein catabolic process|protein homooligomerization|protoporphyrinogen IX biosynthetic process	ko00860	Porphyrin and chlorophyll metabolism
ALAS1	41.634	41.2427	41.4384	GeneID:123374160	ALASN	5-aminolevulinate synthase, nonspecific, mitochondrial [Platysternon megacephalum]	GO:0005829,GO:0005759,GO:0003870,GO:0030170,GO:0006783,GO:0006782	cytosol|mitochondrial matrix|5-aminolevulinate synthase activity|pyridoxal phosphate binding|heme biosynthetic process|protoporphyrinogen IX biosynthetic process	ko00260,ko00860	Glycine, serine and threonine metabolism|Porphyrin and chlorophyll metabolism
LOC123356222	2.51625	3.84317	3.17971	GeneID:123356222	Alax	alanyl-tRNA editing protein Aarsd1-like [Gopherus evgoodei]	GO:0005737,GO:0004813,GO:0002161,GO:0005524,GO:0046872,GO:0003676,GO:0002196,GO:0006419,GO:0006450	cytoplasm|alanine-tRNA ligase activity|aminoacyl-tRNA editing activity|ATP binding|metal ion binding|nucleic acid binding|Ser-tRNA(Ala) hydrolase activity|alanyl-tRNA aminoacylation|regulation of translational fidelity
LOC123356262	4.3558	1.83368	3.09474	GeneID:123356262	Alax	alanyl-tRNA editing protein Aarsd1-like isoform X3 [Chelonoidis abingdonii]	GO:0005737,GO:0004813,GO:0002161,GO:0005524,GO:0046872,GO:0003676,GO:0002196,GO:0006419,GO:0006450	cytoplasm|alanine-tRNA ligase activity|aminoacyl-tRNA editing activity|ATP binding|metal ion binding|nucleic acid binding|Ser-tRNA(Ala) hydrolase activity|alanyl-tRNA aminoacylation|regulation of translational fidelity
LOC123370871	0.0775758	0.0472252	0.0624005	GeneID:123370871	ALB	serum albumin-like [Terrapene carolina triunguis]	GO:0005615,GO:0032991,GO:0060417,GO:0003677,GO:0008144,GO:0005504,GO:0046872,GO:0030170,GO:0036094,GO:0015643,GO:0009267,GO:0019836,GO:0051659,GO:0043066,GO:0009615,GO:0033189	extracellular space|protein-containing complex|yolk|DNA binding|drug binding|fatty acid binding|metal ion binding|pyridoxal phosphate binding|small molecule binding|toxic substance binding|cellular response to starvation|hemolysis by symbiont of host erythrocytes|maintenance of mitochondrion location|negative regulation of apoptotic process|response to virus|response to vitamin A	ko04918	Thyroid hormone synthesis
CHD1L	4.46523	3.99972	4.23247	GeneID:123360400	ALC1	acidic mammalian chitinase-like [Platysternon megacephalum]	GO:0005829,GO:0005654,GO:0005634,GO:0005886,GO:0005524,GO:0004003,GO:0016887,GO:0000166,GO:0006974,GO:0006338,GO:0006281,GO:0070911,GO:0033683,GO:0006296,GO:0006294,GO:0006293	cytosol|nucleoplasm|nucleus|plasma membrane|ATP binding|ATP-dependent DNA helicase activity|ATPase activity|nucleotide binding|cellular response to DNA damage stimulus|chromatin remodeling|DNA repair|global genome nucleotide-excision repair|nucleotide-excision repair, DNA incision|nucleotide-excision repair, DNA incision, 5'-to lesion|nucleotide-excision repair, preincision complex assembly|nucle…
ALCAM	63.6225	68.7658	66.1941	GeneID:123361712	ALCAM	CD166 antigen isoform X1 [Gopherus evgoodei]	GO:0030424,GO:0030425,GO:0009897,GO:0001772,GO:0005887,GO:0043025,GO:0005886,GO:0042101,GO:0042802,GO:0002250,GO:0048846,GO:0007155,GO:0098743,GO:0007157,GO:0007156,GO:0008045,GO:1990138,GO:0031290	axon|dendrite|external side of plasma membrane|immunological synapse|integral component of plasma membrane|neuronal cell body|plasma membrane|T cell receptor complex|identical protein binding|adaptive immune response|axon extension involved in axon guidance|cell adhesion|cell aggregation|heterophilic cell-cell adhesion via plasma membrane cell adhesion molecules|homophilic cell adhesion via plasm…	ko04514	Cell adhesion molecules (CAMs)
ABCD2	5.72591	4.38651	5.05621	GeneID:123361939	ALD1	ATP-binding cassette sub-family D member 2 [Chrysemys picta bellii]			ko02010,ko04146	ABC transporters|Peroxisome
ALDH16A1	24.647	26.9833	25.8151	GeneID:123350361	ALDH16A1	aldehyde dehydrogenase family 16 member A1 [Terrapene carolina triunguis]	GO:0016620	oxidoreductase activity, acting on the aldehyde or oxo group of donors, NAD or NADP as acceptor	ko00010,ko00053,ko00071,ko00280,ko00310,ko00330,ko00340,ko00380,ko00410,ko00561,ko00620,ko00981	Glycolysis / Gluconeogenesis|Ascorbate and aldarate metabolism|Fatty acid degradation|Valine, leucine and isoleucine degradation|Lysine degradation|Arginine and proline metabolism|Histidine metabolism|Tryptophan metabolism|beta-Alanine metabolism|Glycerolipid metabolism|Pyruvate metabolism|Insect hormone biosynthesis
ALDH18A1	10.5166	11.4253	10.971	GeneID:123374260	ALDH18A1	delta-1-pyrroline-5-carboxylate synthase isoform X1 [Chelonoidis abingdonii]	GO:0005743,GO:0005739,GO:0005524,GO:0004349,GO:0004350,GO:0019240,GO:0006536,GO:0055129,GO:0006561	mitochondrial inner membrane|mitochondrion|ATP binding|glutamate 5-kinase activity|glutamate-5-semialdehyde dehydrogenase activity|citrulline biosynthetic process|glutamate metabolic process|L-proline biosynthetic process|proline biosynthetic process	ko00330	Arginine and proline metabolism
ALDH1A1	2.17746	4.12794	3.1527	GeneID:123372577	ALDH1A1	retinal dehydrogenase 1 [Terrapene carolina triunguis]	GO:0005829,GO:0004029,GO:0018479,GO:0001758,GO:0055114,GO:0001523,GO:0042572	cytosol|aldehyde dehydrogenase (NAD) activity|benzaldehyde dehydrogenase (NAD+) activity|retinal dehydrogenase activity|oxidation-reduction process|retinoid metabolic process|retinol metabolic process	ko00830	Retinol metabolism
ALDH1L2	2.00589	2.19245	2.09917	GeneID:123349419	ALDH1L2	mitochondrial 10-formyltetrahydrofolate dehydrogenase isoform X1 [Terrapene carolina triunguis]	GO:0070062,GO:0005759,GO:0005739,GO:0005634,GO:0004029,GO:0016155,GO:0016742,GO:0009258,GO:0009058,GO:0046655,GO:0006730	extracellular exosome|mitochondrial matrix|mitochondrion|nucleus|aldehyde dehydrogenase (NAD) activity|formyltetrahydrofolate dehydrogenase activity|hydroxymethyl-, formyl- and related transferase activity|10-formyltetrahydrofolate catabolic process|biosynthetic process|folic acid metabolic process|one-carbon metabolic process	ko00670	One carbon pool by folate
ALDH2	99.2258	108.781	104.004	GeneID:123350952	ALDH2	aldehyde dehydrogenase, mitochondrial [Chrysemys picta bellii]	GO:0005759,GO:0004029,GO:0043878,GO:0051287,GO:0006068	mitochondrial matrix|aldehyde dehydrogenase (NAD) activity|glyceraldehyde-3-phosphate dehydrogenase (NAD+) (non-phosphorylating) activity|NAD binding|ethanol catabolic process	ko00010,ko00053,ko00071,ko00280,ko00310,ko00330,ko00340,ko00380,ko00410,ko00561,ko00620,ko00981	Glycolysis / Gluconeogenesis|Ascorbate and aldarate metabolism|Fatty acid degradation|Valine, leucine and isoleucine degradation|Lysine degradation|Arginine and proline metabolism|Histidine metabolism|Tryptophan metabolism|beta-Alanine metabolism|Glycerolipid metabolism|Pyruvate metabolism|Insect hormone biosynthesis
ALDH3A2	84.3461	89.7944	87.0703	GeneID:123353158	ALDH3A2	aldehyde dehydrogenase family 3 member A2-like [Gopherus evgoodei]	GO:0005789,GO:0016021,GO:0043231,GO:0005778,GO:0005777,GO:0004028,GO:0004029,GO:0043878,GO:0046577,GO:0050061,GO:0052814,GO:0042803,GO:0006081,GO:0007417,GO:0008544,GO:0001561,GO:0046458,GO:0055114,GO:0007422,GO:0033306,GO:0006714,GO:0030148	endoplasmic reticulum membrane|integral component of membrane|intracellular membrane-bounded organelle|peroxisomal membrane|peroxisome|3-chloroallyl aldehyde dehydrogenase activity|aldehyde dehydrogenase (NAD) activity|glyceraldehyde-3-phosphate dehydrogenase (NAD+) (non-phosphorylating) activity|long-chain-alcohol oxidase activity|long-chain-aldehyde dehydrogenase activity|medium-chain-aldehyde …	ko00010,ko00053,ko00071,ko00280,ko00310,ko00330,ko00340,ko00380,ko00410,ko00561,ko00620,ko00981	Glycolysis / Gluconeogenesis|Ascorbate and aldarate metabolism|Fatty acid degradation|Valine, leucine and isoleucine degradation|Lysine degradation|Arginine and proline metabolism|Histidine metabolism|Tryptophan metabolism|beta-Alanine metabolism|Glycerolipid metabolism|Pyruvate metabolism|Insect hormone biosynthesis
ALDH4A1	18.5984	19.0392	18.8188	GeneID:123354197	ALDH4	delta-1-pyrroline-5-carboxylate dehydrogenase, mitochondrial [Gopherus evgoodei]	GO:0005759,GO:0003842,GO:0004029,GO:0009055,GO:0042802,GO:0019470,GO:0046487,GO:0006562,GO:0010133,GO:0006560	mitochondrial matrix|1-pyrroline-5-carboxylate dehydrogenase activity|aldehyde dehydrogenase (NAD) activity|electron transfer activity|identical protein binding|4-hydroxyproline catabolic process|glyoxylate metabolic process|proline catabolic process|proline catabolic process to glutamate|proline metabolic process	ko00250,ko00330	Alanine, aspartate and glutamate metabolism|Arginine and proline metabolism
ALDH5A1	18.1509	17.2418	17.6964	GeneID:123364407	ALDH5A1	succinate-semialdehyde dehydrogenase, mitochondrial [Gopherus evgoodei]	GO:0005739,GO:0004777,GO:0009013,GO:0007417,GO:0009450,GO:0055114,GO:0051289	mitochondrion|succinate-semialdehyde dehydrogenase (NAD+) activity|succinate-semialdehyde dehydrogenase [NAD(P)+] activity|central nervous system development|gamma-aminobutyric acid catabolic process|oxidation-reduction process|protein homotetramerization	ko00250,ko00650	Alanine, aspartate and glutamate metabolism|Butanoate metabolism
ALDH1A3	122.642	107.674	115.158	GeneID:123344256	ALDH6	aldehyde dehydrogenase family 1 member A3 [Gopherus evgoodei]	GO:0005737,GO:0005829,GO:0070062,GO:0005634,GO:0005886,GO:0004029,GO:0004030,GO:0070403,GO:0042803,GO:0001758,GO:0070324,GO:0031076,GO:0048048,GO:0060324,GO:0070384,GO:0042472,GO:0007626,GO:0050885,GO:0021768,GO:0060166,GO:0002072,GO:0043065,GO:0051289,GO:0042574,GO:0002138,GO:0042573,GO:0042572,GO:0060013	cytoplasm|cytosol|extracellular exosome|nucleus|plasma membrane|aldehyde dehydrogenase (NAD) activity|aldehyde dehydrogenase [NAD(P)+] activity|NAD+ binding|protein homodimerization activity|retinal dehydrogenase activity|thyroid hormone binding|embryonic camera-type eye development|embryonic eye morphogenesis|face development|Harderian gland development|inner ear morphogenesis|locomotory behavio…	ko00010,ko00340,ko00350,ko00360,ko00410,ko00980,ko00982,ko05204	Glycolysis / Gluconeogenesis|Histidine metabolism|Tyrosine metabolism|Phenylalanine metabolism|beta-Alanine metabolism|Metabolism of xenobiotics by cytochrome P450|Drug metabolism - cytochrome P450|Chemical carcinogenesis
LOC123369662	0.815775	1.26312	1.03945	GeneID:123369662	ALDH7	aldehyde dehydrogenase family 3 member B1-like [Gopherus evgoodei]	GO:0005737,GO:0005829,GO:0070062,GO:0005886,GO:0030667,GO:0035579,GO:0031982,GO:0004028,GO:0004029,GO:0004030,GO:0006066,GO:0046185,GO:0034599,GO:0006068,GO:0006629,GO:0043312,GO:0055114,GO:0030148	cytoplasm|cytosol|extracellular exosome|plasma membrane|secretory granule membrane|specific granule membrane|vesicle|3-chloroallyl aldehyde dehydrogenase activity|aldehyde dehydrogenase (NAD) activity|aldehyde dehydrogenase [NAD(P)+] activity|alcohol metabolic process|aldehyde catabolic process|cellular response to oxidative stress|ethanol catabolic process|lipid metabolic process|neutrophil degr…	ko00010,ko00340,ko00350,ko00360,ko00410,ko00980,ko00982,ko05204	Glycolysis / Gluconeogenesis|Histidine metabolism|Tyrosine metabolism|Phenylalanine metabolism|beta-Alanine metabolism|Metabolism of xenobiotics by cytochrome P450|Drug metabolism - cytochrome P450|Chemical carcinogenesis
LOC123370186	2.80464	2.10909	2.45686	GeneID:123370186	ALDH7	H/ACA ribonucleoprotein complex subunit 4 [Platysternon megacephalum]	GO:0005737,GO:0005829,GO:0070062,GO:0005886,GO:0030667,GO:0035579,GO:0031982,GO:0004028,GO:0004029,GO:0004030,GO:0006066,GO:0046185,GO:0034599,GO:0006068,GO:0006629,GO:0043312,GO:0055114,GO:0030148	cytoplasm|cytosol|extracellular exosome|plasma membrane|secretory granule membrane|specific granule membrane|vesicle|3-chloroallyl aldehyde dehydrogenase activity|aldehyde dehydrogenase (NAD) activity|aldehyde dehydrogenase [NAD(P)+] activity|alcohol metabolic process|aldehyde catabolic process|cellular response to oxidative stress|ethanol catabolic process|lipid metabolic process|neutrophil degr…	ko00010,ko00340,ko00350,ko00360,ko00410,ko00980,ko00982,ko05204	Glycolysis / Gluconeogenesis|Histidine metabolism|Tyrosine metabolism|Phenylalanine metabolism|beta-Alanine metabolism|Metabolism of xenobiotics by cytochrome P450|Drug metabolism - cytochrome P450|Chemical carcinogenesis
ALDH7A1	60.3089	66.0891	63.199	GeneID:123372958	ALDH7A1	alpha-aminoadipic semialdehyde dehydrogenase [Terrapene carolina triunguis]	GO:0005829,GO:0005739,GO:0005634,GO:0008802,GO:0043878,GO:0004043,GO:0019285	cytosol|mitochondrion|nucleus|betaine-aldehyde dehydrogenase activity|glyceraldehyde-3-phosphate dehydrogenase (NAD+) (non-phosphorylating) activity|L-aminoadipate-semialdehyde dehydrogenase activity|glycine betaine biosynthetic process from choline	ko00010,ko00053,ko00071,ko00260,ko00280,ko00310,ko00330,ko00340,ko00380,ko00410,ko00561,ko00620	Glycolysis / Gluconeogenesis|Ascorbate and aldarate metabolism|Fatty acid degradation|Glycine, serine and threonine metabolism|Valine, leucine and isoleucine degradation|Lysine degradation|Arginine and proline metabolism|Histidine metabolism|Tryptophan metabolism|beta-Alanine metabolism|Glycerolipid metabolism|Pyruvate metabolism
ALDH8A1	0	0.149238	0.0746188	GeneID:123366793	ALDH8A1	Aldehyde dehydrogenase family 8 member A1 [Platysternon megacephalum]	GO:0005737,GO:0005622,GO:0001758,GO:0042574,GO:0042573	cytoplasm|intracellular|retinal dehydrogenase activity|retinal metabolic process|retinoic acid metabolic process	ko00380	Calcium signaling pathway|Cardiac muscle contraction|Adrenergic signaling in cardiomyocytes|Hypertrophic cardiomyopathy (HCM)|Dilated cardiomyopathy (DCM)
ALDH9A1	14.0787	15.6922	14.8854	GeneID:123375586	ALDH9	4-trimethylaminobutyraldehyde dehydrogenase [Chelonia mydas]	GO:0005737,GO:0047105,GO:0004029,GO:0019145,GO:0043878,GO:0045329	cytoplasm|4-trimethylammoniobutyraldehyde dehydrogenase activity|aldehyde dehydrogenase (NAD) activity|aminobutyraldehyde dehydrogenase activity|glyceraldehyde-3-phosphate dehydrogenase (NAD+) (non-phosphorylating) activity|carnitine biosynthetic process	ko00010,ko00053,ko00071,ko00280,ko00310,ko00330,ko00340,ko00380,ko00410,ko00561,ko00620	Glycolysis / Gluconeogenesis|Ascorbate and aldarate metabolism|Fatty acid degradation|Valine, leucine and isoleucine degradation|Lysine degradation|Arginine and proline metabolism|Histidine metabolism|Tryptophan metabolism|beta-Alanine metabolism|Glycerolipid metabolism|Pyruvate metabolism
ALDOA	653.946	618.588	636.267	GeneID:123368498	Aldoa	fructose-bisphosphate aldolase A [Gopherus evgoodei]	GO:0005737,GO:0031674,GO:0031430,GO:0005739,GO:0005720,GO:0004332,GO:0006096,GO:0019242,GO:0051289,GO:0043627,GO:0009408,GO:0001666,GO:0032496,GO:0035094	cytoplasm|I band|M band|mitochondrion|nuclear heterochromatin|fructose-bisphosphate aldolase activity|glycolytic process|methylglyoxal biosynthetic process|protein homotetramerization|response to estrogen|response to heat|response to hypoxia|response to lipopolysaccharide|response to nicotine	ko00010,ko00030,ko00051,ko04066	Glycolysis / Gluconeogenesis|Pentose phosphate pathway|Fructose and mannose metabolism|HIF-1 signaling pathway
ALDOB	1.35788	1.71481	1.53635	GeneID:123372395	ALDOB	fructose-bisphosphate aldolase B [Chelonoidis abingdonii]	GO:0034451,GO:0005829,GO:0070062,GO:0005815,GO:0051117,GO:0008092,GO:0070061,GO:0061609,GO:0004332,GO:0042802,GO:0030388,GO:0006000,GO:0006094,GO:0006096,GO:0001889,GO:0006116,GO:0032781,GO:0070072	centriolar satellite|cytosol|extracellular exosome|microtubule organizing center|ATPase binding|cytoskeletal protein binding|fructose binding|fructose-1-phosphate aldolase activity|fructose-bisphosphate aldolase activity|identical protein binding|fructose 1,6-bisphosphate metabolic process|fructose metabolic process|gluconeogenesis|glycolytic process|liver development|NADH oxidation|positive regu…	ko00010,ko00030,ko00051,ko04066	Glycolysis / Gluconeogenesis|Pentose phosphate pathway|Fructose and mannose metabolism|HIF-1 signaling pathway
LOC123356916	5.47071	4.31218	4.89145	GeneID:123356916	ALDR1	aldose reductase-like isoform X1 [Chrysemys picta bellii]	GO:0005829,GO:0070062,GO:0005615,GO:0042629,GO:0005654,GO:0033010,GO:0048471,GO:0032838,GO:0043220,GO:0097454,GO:0008106,GO:0004032,GO:0009055,GO:0043795,GO:0016491,GO:0006700,GO:0005975,GO:0071475,GO:0097238,GO:1901653,GO:0044597,GO:0044598,GO:0046370,GO:0072061,GO:0060135,GO:0018931,GO:0043066,GO:0042415,GO:0055114,GO:0046427,GO:0048661,GO:0035809,GO:0003091,GO:0097066,GO:0009414,GO:0006061,GO:…	cytosol|extracellular exosome|extracellular space|mast cell granule|nucleoplasm|paranodal junction|perinuclear region of cytoplasm|plasma membrane bounded cell projection cytoplasm|Schmidt-Lanterman incisure|Schwann cell microvillus|alcohol dehydrogenase (NADP+) activity|alditol:NADP+ 1-oxidoreductase activity|electron transfer activity|glyceraldehyde oxidoreductase activity|oxidoreductase activi…	ko00040,ko00051,ko00052,ko00561,ko00790	Pentose and glucuronate interconversions|Fructose and mannose metabolism|Galactose metabolism|Glycerolipid metabolism|Folate biosynthesis
LOC123352233	54.3278	61.4933	57.9105	GeneID:123352233	ALDR1	aldose reductase-like isoform X1 [Chrysemys picta bellii]	GO:0005829,GO:0070062,GO:0005615,GO:0042629,GO:0005654,GO:0033010,GO:0048471,GO:0032838,GO:0043220,GO:0097454,GO:0008106,GO:0004032,GO:0009055,GO:0043795,GO:0016491,GO:0006700,GO:0005975,GO:0071475,GO:0097238,GO:1901653,GO:0044597,GO:0044598,GO:0046370,GO:0072061,GO:0060135,GO:0018931,GO:0043066,GO:0042415,GO:0055114,GO:0046427,GO:0048661,GO:0035809,GO:0003091,GO:0097066,GO:0009414,GO:0006061,GO:…	cytosol|extracellular exosome|extracellular space|mast cell granule|nucleoplasm|paranodal junction|perinuclear region of cytoplasm|plasma membrane bounded cell projection cytoplasm|Schmidt-Lanterman incisure|Schwann cell microvillus|alcohol dehydrogenase (NADP+) activity|alditol:NADP+ 1-oxidoreductase activity|electron transfer activity|glyceraldehyde oxidoreductase activity|oxidoreductase activi…	ko00040,ko00051,ko00052,ko00561,ko00790	Pentose and glucuronate interconversions|Fructose and mannose metabolism|Galactose metabolism|Glycerolipid metabolism|Folate biosynthesis
GTF2A1L	0.543366	0.763339	0.653352	GeneID:123366215	ALF	TFIIA-alpha and beta-like factor [Terrapene carolina triunguis]	GO:0005737,GO:0005672,GO:0003677,GO:0003713,GO:0050890,GO:0006366,GO:0006367	cytoplasm|transcription factor TFIIA complex|DNA binding|transcription coactivator activity|cognition|transcription by RNA polymerase II|transcription initiation from RNA polymerase II promoter	ko03022,ko05203	Basal transcription factors|Viral carcinogenesis
LOC123377570	5.69297	5.98226	5.83761	GeneID:123377570	ALG10A	dol-P-Glc:Glc(2)Man(9)GlcNAc(2)-PP-Dol alpha-1,2-glucosyltransferase-like isoform X1 [Gopherus evgoodei]	GO:0005789,GO:0016021,GO:0106073,GO:0004583,GO:0006488	endoplasmic reticulum membrane|integral component of membrane|dolichyl pyrophosphate Glc2Man9GlcNAc2 alpha-1,2-glucosyltransferase activity|dolichyl-phosphate-glucose-glycolipid alpha-glucosyltransferase activity|dolichol-linked oligosaccharide biosynthetic process	ko00510	N-Glycan biosynthesis
ALG14	2.98327	2.99657	2.98992	GeneID:123376267	ALG14	UDP-N-acetylglucosamine transferase subunit ALG14 homolog isoform X2 [Chrysemys picta bellii]	GO:0005789,GO:0016021,GO:0031965,GO:0004577,GO:0006488	endoplasmic reticulum membrane|integral component of membrane|nuclear membrane|N-acetylglucosaminyldiphosphodolichol N-acetylglucosaminyltransferase activity|dolichol-linked oligosaccharide biosynthetic process	ko00510,ko00513	N-Glycan biosynthesis|Various types of N-glycan biosynthesis
PDCD6	47.8681	50.9204	49.3943	GeneID:123364584	Alg2	programmed cell death protein 6 isoform X1 [Chrysemys picta bellii]	GO:0030127,GO:0031463,GO:0005737,GO:0031410,GO:0005783,GO:0070971,GO:0005789,GO:0005768,GO:0000139,GO:0005634,GO:0005509,GO:0048306,GO:0042802,GO:0000287,GO:0060090,GO:0046983,GO:0042803,GO:0043495,GO:0006919,GO:0001525,GO:0006915,GO:0034605,GO:0048208,GO:0006888,GO:0006886,GO:0051898,GO:0032007,GO:0030948,GO:0014032,GO:0014029,GO:0045766,GO:0043280,GO:0010595,GO:0001938,GO:1902527,GO:0051592,GO:…	COPII vesicle coat|Cul3-RING ubiquitin ligase complex|cytoplasm|cytoplasmic vesicle|endoplasmic reticulum|endoplasmic reticulum exit site|endoplasmic reticulum membrane|endosome|Golgi membrane|nucleus|calcium ion binding|calcium-dependent protein binding|identical protein binding|magnesium ion binding|molecular adaptor activity|protein dimerization activity|protein homodimerization activity|prote…
ALG9	2.75396	3.13187	2.94292	GeneID:123354725	ALG9	alpha-1,2-mannosyltransferase ALG9 isoform X1 [Chrysemys picta bellii]	GO:0005783,GO:0005789,GO:0016021,GO:0016020,GO:0000026,GO:0052926,GO:0052918,GO:0000030,GO:0006488	endoplasmic reticulum|endoplasmic reticulum membrane|integral component of membrane|membrane|alpha-1,2-mannosyltransferase activity|dol-P-Man:Man(6)GlcNAc(2)-PP-Dol alpha-1,2-mannosyltransferase activity|dol-P-Man:Man(8)GlcNAc(2)-PP-Dol alpha-1,2-mannosyltransferase activity|mannosyltransferase activity|dolichol-linked oligosaccharide biosynthetic process	ko00510,ko00513	N-Glycan biosynthesis|Various types of N-glycan biosynthesis
LTK	0.138001	0.0900103	0.114006	GeneID:123370337	ALK	leukocyte tyrosine kinase receptor [Chrysemys picta bellii]			ko05200,ko05223,ko05235	Pathways in cancer|Non-small cell lung cancer|PD-L1 expression and PD-1 checkpoint pathway in cancer
ALKBH1	3.64061	3.20775	3.42418	GeneID:123368645	ALKBH1	nucleic acid dioxygenase ALKBH1 [Terrapene carolina triunguis]	GO:0005739,GO:0005719,GO:0103053,GO:0042056,GO:0140078,GO:0051213,GO:0008198,GO:0070579,GO:0035516,GO:0016706,GO:0000049,GO:1990984,GO:0048589,GO:0006307,GO:0080111,GO:0006281,GO:0001701,GO:0043524,GO:0001764,GO:0031175,GO:0070989,GO:0001890,GO:0070129,GO:0006448,GO:0006446,GO:0042245,GO:1990983,GO:0002101	mitochondrion|nuclear euchromatin|1-ethyladenine demethylase activity|chemoattractant activity|class I DNA-(apurinic or apyrimidinic site) endonuclease activity|dioxygenase activity|ferrous iron binding|methylcytosine dioxygenase activity|oxidative DNA demethylase activity|oxidoreductase activity, acting on paired donors, with incorporation or reduction of molecular oxygen, 2-oxoglutarate as one …
ALKBH3	9.62291	13.589	11.6059	GeneID:123368421	ALKBH3	neuroendocrine protein 7B2 [Platysternon megacephalum]
ALKBH4	2.85373	2.47771	2.66572	GeneID:123352824	ALKBH4	alpha-ketoglutarate-dependent dioxygenase alkB homolog 4 [Gopherus evgoodei]	GO:0070938,GO:0005737,GO:0030496,GO:0005634,GO:0003779,GO:0032451,GO:0046872,GO:0016706,GO:0031032,GO:0036090,GO:0006482	contractile ring|cytoplasm|midbody|nucleus|actin binding|demethylase activity|metal ion binding|oxidoreductase activity, acting on paired donors, with incorporation or reduction of molecular oxygen, 2-oxoglutarate as one donor, and incorporation of one atom each of oxygen into both donors|actomyosin structure organization|cleavage furrow ingression|protein demethylation
ALKBH6	1.62735	2.24009	1.93372	GeneID:123350143	alkbh6	beta-1,3-galactosyltransferase 4 [Platysternon megacephalum]	GO:0005737,GO:0005634,GO:0051213,GO:0046872	cytoplasm|nucleus|dioxygenase activity|metal ion binding
KMT2A	2.09932	1.34107	1.72019	GeneID:123354595	ALL1	Ubiquitin-conjugating enzyme E2 T [Platysternon megacephalum]			ko00310,ko04934,ko05202	Lysine degradation|Cushing syndrome|Transcriptional misregulation in cancer
ALLC	0	0.0130068	0.00650338	GeneID:123366065	allc	Allantoicase [Platysternon megacephalum]	GO:0004037,GO:0000256,GO:0006144	allantoicase activity|allantoin catabolic process|purine nucleobase metabolic process	ko00230
LOC123357289	0.024721	0	0.0123605	GeneID:123357289	ALOXE3	arachidonate 12-lipoxygenase, 12R-type [Gopherus evgoodei]
LOC123358217	0.0656593	0.0199854	0.0428224	GeneID:123358217	ALOXE3	hydroperoxide isomerase ALOXE3-like [Terrapene carolina triunguis]
LOC123356733	0.950154	0.740656	0.845405	GeneID:123356733	ALOXE3	hydroperoxide isomerase ALOXE3-like [Terrapene carolina triunguis]
LOC123356614	2.34532	1.16529	1.75531	GeneID:123356614	ALOXE3	LOW QUALITY PROTEIN: arachidonate 15-lipoxygenase B-like [Chelonoidis abingdonii]
LOC123356743	3.0216	4.33581	3.6787	GeneID:123356743	ALOXE3	hydroperoxide isomerase ALOXE3-like [Terrapene carolina triunguis]
LOC123356641	5.00405	4.69254	4.84829	GeneID:123356641	ALOXE3	hydroperoxide isomerase ALOXE3-like [Terrapene carolina triunguis]
ALPK1	2.21347	1.56854	1.89101	GeneID:123370768	ALPK1	Alpha-protein kinase 1 [Platysternon megacephalum]	GO:0005829,GO:0005524,GO:0048029,GO:0004674,GO:0002753,GO:0045087,GO:0043123	cytosol|ATP binding|monosaccharide binding|protein serine/threonine kinase activity|cytoplasmic pattern recognition receptor signaling pathway|innate immune response|positive regulation of I-kappaB kinase/NF-kappaB signaling
ALPK3	0.00441282	0.0161181	0.0102655	GeneID:123344648	Alpk3	alpha-protein kinase 3 isoform X1 [Gopherus evgoodei]	GO:0005634,GO:0005524,GO:0004674,GO:0055013,GO:0055007,GO:0007507	nucleus|ATP binding|protein serine/threonine kinase activity|cardiac muscle cell development|cardiac muscle cell differentiation|heart development
ALPL	0.0597735	0.0545818	0.0571776	GeneID:123354214	ALPL	alkaline phosphatase, tissue-nonspecific isozyme [Terrapene carolina triunguis]	GO:0031225,GO:0065010,GO:0005886,GO:0004035,GO:0046872	anchored component of membrane|extracellular membrane-bounded organelle|plasma membrane|alkaline phosphatase activity|metal ion binding	ko00730,ko00790	Thiamine metabolism|Folate biosynthesis
LOC123344452	0	0.0782635	0.0391317	GeneID:123344452	Alr	FAD-linked sulfhydryl oxidase ALR-like [Chelonoidis abingdonii]	GO:0005829,GO:0005615,GO:0005758,GO:0005739,GO:0050660,GO:0016971,GO:0008083,GO:0015035,GO:0072717,GO:0071222,GO:0097237,GO:0071356,GO:0097421,GO:0043066,GO:0045953,GO:1903204,GO:2000573,GO:0032496	cytosol|extracellular space|mitochondrial intermembrane space|mitochondrion|flavin adenine dinucleotide binding|flavin-linked sulfhydryl oxidase activity|growth factor activity|protein disulfide oxidoreductase activity|cellular response to actinomycin D|cellular response to lipopolysaccharide|cellular response to toxic substance|cellular response to tumor necrosis factor|liver regeneration|negati…
ALAS2	1.04292	0.702914	0.872917	GeneID:123357080	ALS2	5-aminolevulinate synthase, erythroid-specific, mitochondrial isoform X1 [Gopherus evgoodei]	GO:0005743,GO:0005759,GO:0005739,GO:0003870,GO:0030170,GO:0030218,GO:0006783,GO:0042541,GO:0006782,GO:0001666	mitochondrial inner membrane|mitochondrial matrix|mitochondrion|5-aminolevulinate synthase activity|pyridoxal phosphate binding|erythrocyte differentiation|heme biosynthetic process|hemoglobin biosynthetic process|protoporphyrinogen IX biosynthetic process|response to hypoxia	ko00260,ko00860	Glycine, serine and threonine metabolism|Porphyrin and chlorophyll metabolism
ALS2CL	3.40271	2.94563	3.17417	GeneID:123364291	ALS2CL	ALS2 C-terminal-like protein isoform X1 [Chelonoidis abingdonii]	GO:0005737,GO:0005096	cytoplasm|GTPase activator activity
FAM117B	1.94711	2.181	2.06406	GeneID:123343398	ALS2CR13	LOW QUALITY PROTEIN: protein FAM117B [Chrysemys picta bellii]
ICA1L	0.133273	0.050707	0.0919898	GeneID:123378569	ALS2CR14	islet cell autoantigen 1-like protein [Gopherus evgoodei]	GO:0001669,GO:0019904,GO:0007286	acrosomal vesicle|protein domain specific binding|spermatid development
NBEAL1	2.38889	1.57351	1.9812	GeneID:123378899	ALS2CR16	neurobeachin-like protein 1 isoform X1 [Chrysemys picta bellii]
RAPH1	9.76781	6.5601	8.16396	GeneID:123378753	ALS2CR18	ras-associated and pleckstrin homology domains-containing protein 1 isoform X3 [Terrapene carolina triunguis]	GO:0005856,GO:0005829,GO:0030175,GO:0030027,GO:0016604,GO:0005886,GO:0048675,GO:0007165	cytoskeleton|cytosol|filopodium|lamellipodium|nuclear body|plasma membrane|axon extension|signal transduction	ko04361	Axon regeneration
PARD3B	5.12372	3.82668	4.4752	GeneID:123378444	ALS2CR19	polycomb protein SCMH1 [Platysternon megacephalum]	GO:0005912,GO:0043296,GO:0016324,GO:0005923,GO:0005938,GO:0030054,GO:0005913,GO:0005737,GO:0012505,GO:0016604,GO:0005654,GO:0032991,GO:0035091,GO:0007155,GO:0007049,GO:0051301,GO:0030010,GO:0045197,GO:0000226,GO:0008104	adherens junction|apical junction complex|apical plasma membrane|bicellular tight junction|cell cortex|cell junction|cell-cell adherens junction|cytoplasm|endomembrane system|nuclear body|nucleoplasm|protein-containing complex|phosphatidylinositol binding|cell adhesion|cell cycle|cell division|establishment of cell polarity|establishment or maintenance of epithelial cell apical/basal polarity|mic…
TRAK2	5.53778	4.68313	5.11046	GeneID:123378613	ALS2CR3	trafficking kinesin-binding protein 2 isoform X1 [Gopherus evgoodei]	GO:1904115,GO:0044295,GO:0005737,GO:0031410,GO:0030425,GO:0032839,GO:0005769,GO:0005739,GO:0043025,GO:0005634,GO:0005886,GO:0019899,GO:0050811,GO:0019894,GO:0017022,GO:0005102,GO:0030911,GO:0008089,GO:0098957,GO:0098972,GO:0048813,GO:0008333,GO:0048311,GO:0050771,GO:0022008,GO:0008104,GO:0006493,GO:0006605,GO:0006357,GO:0047496	axon cytoplasm|axonal growth cone|cytoplasm|cytoplasmic vesicle|dendrite|dendrite cytoplasm|early endosome|mitochondrion|neuronal cell body|nucleus|plasma membrane|enzyme binding|GABA receptor binding|kinesin binding|myosin binding|signaling receptor binding|TPR domain binding|anterograde axonal transport|anterograde axonal transport of mitochondrion|anterograde dendritic transport of mitochondri…	ko04727	GABAergic synapse
MPP4	0.138982	0	0.0694912	GeneID:123343399	ALS2CR5	MAGUK p55 subfamily member 4 [Gopherus evgoodei]	GO:0015629,GO:0005913,GO:0005829,GO:0032991,GO:0035418	actin cytoskeleton|cell-cell adherens junction|cytosol|protein-containing complex|protein localization to synapse	ko04530	Tight junction
ALS2	5.68004	4.58145	5.13074	GeneID:123378430	ALS2CR6	alsin isoform X1 [Chrysemys picta bellii]			ko05014	Amyotrophic lateral sclerosis (ALS)
CDK15	0.227173	0.177807	0.20249	GeneID:123378736	ALS2CR7	cyclin-dependent kinase 15 [Chelonia mydas]	GO:0005737,GO:0005829,GO:0005634,GO:0005524,GO:0030332,GO:0004693,GO:0046872,GO:0004674,GO:0006468	cytoplasm|cytosol|nucleus|ATP binding|cyclin binding|cyclin-dependent protein serine/threonine kinase activity|metal ion binding|protein serine/threonine kinase activity|protein phosphorylation
CARF	1.80721	1.86778	1.83749	GeneID:123378845	ALS2CR8	calcium-responsive transcription factor isoform X1 [Chrysemys picta bellii]	GO:0005730,GO:0005654,GO:0005634,GO:0003677,GO:0003700,GO:0001077,GO:0000978,GO:0071277,GO:0035865,GO:0061400	nucleolus|nucleoplasm|nucleus|DNA binding|DNA-binding transcription factor activity|proximal promoter DNA-binding transcription activator activity, RNA polymerase II-specific|RNA polymerase II proximal promoter sequence-specific DNA binding|cellular response to calcium ion|cellular response to potassium ion|positive regulation of transcription from RNA polymerase II promoter in response to calciu…
ALX1	0	0.173902	0.0869511	GeneID:123344199	ALX1	ALX homeobox protein 1 [Gopherus evgoodei]
ALX4	1.07052	0.627556	0.849038	GeneID:123368257	ALX4	homeobox protein aristaless-like 4 [Gopherus evgoodei]	GO:0005634,GO:0003700,GO:0043565,GO:0007275,GO:0006357	nucleus|DNA-binding transcription factor activity|sequence-specific DNA binding|multicellular organism development|regulation of transcription by RNA polymerase II
ADM2	0.464625	0.462838	0.463732	GeneID:123350847	AM2	protein ADM2 [Terrapene carolina triunguis]	GO:0005576,GO:0005622,GO:0005179,GO:0044877,GO:0007189,GO:0001525,GO:0007586,GO:0007631,GO:0007186,GO:0045776,GO:0045766,GO:0010628,GO:0006468	extracellular region|intracellular|hormone activity|protein-containing complex binding|adenylate cyclase-activating G protein-coupled receptor signaling pathway|angiogenesis|digestion|feeding behavior|G protein-coupled receptor signaling pathway|negative regulation of blood pressure|positive regulation of angiogenesis|positive regulation of gene expression|protein phosphorylation
SLC35G6	0	0.29118	0.14559	GeneID:123361545	Amac1	solute carrier family 35 member G6, partial [Chrysemys picta bellii]	GO:0016021	integral component of membrane
AMACR	18.886	20.3089	19.5974	GeneID:123372779	AMACR	1-phosphatidylinositol 4,5-bisphosphate phosphodiesterase eta-1 [Platysternon megacephalum]	GO:0005737,GO:0005829,GO:0043231,GO:0005739,GO:0005782,GO:0005777,GO:0005886,GO:0008111,GO:0005102,GO:0006699,GO:0008206,GO:0033540,GO:0006625	cytoplasm|cytosol|intracellular membrane-bounded organelle|mitochondrion|peroxisomal matrix|peroxisome|plasma membrane|alpha-methylacyl-CoA racemase activity|signaling receptor binding|bile acid biosynthetic process|bile acid metabolic process|fatty acid beta-oxidation using acyl-CoA oxidase|protein targeting to peroxisome	ko00120,ko04146	Primary bile acid biosynthesis|Peroxisome
LOC123347028	0.262695	0.31484	0.288767	GeneID:123347028	Amap1	MYCBP-associated protein isoform X2 [Chelonoidis abingdonii]	GO:0005737,GO:0016020,GO:0030154,GO:0007268,GO:0007275,GO:0007283	cytoplasm|membrane|cell differentiation|chemical synaptic transmission|multicellular organism development|spermatogenesis
AMD1	47.1695	45.2365	46.203	GeneID:123366736	amd1	S-adenosylmethionine decarboxylase proenzyme isoform X1 [Chrysemys picta bellii]	GO:0004014,GO:0006557,GO:0008295,GO:0006597	adenosylmethionine decarboxylase activity|S-adenosylmethioninamine biosynthetic process|spermidine biosynthetic process|spermine biosynthetic process	ko00270,ko00330	Cysteine and methionine metabolism|Arginine and proline metabolism
FAAH2	14.5067	14.4106	14.4587	GeneID:123377564	AMDD	fatty-acid amide hydrolase 2 isoform X1 [Gopherus evgoodei]	GO:0016021,GO:0005811,GO:0103073,GO:0017064,GO:0102077,GO:0019369	integral component of membrane|lipid droplet|anandamide amidohydrolase activity|fatty acid amide hydrolase activity|oleamide hydrolase activity|arachidonic acid metabolic process
AMFR	60.8943	63.7472	62.3207	GeneID:123349310	AMFR	E3 ubiquitin-protein ligase AMFR isoform X3 [Chrysemys picta bellii]			ko04141	Protein processing in endoplasmic reticulum
AMHR2	0.0508884	0.0813195	0.066104	GeneID:123354042	Amhr2	anti-Muellerian hormone type-2 receptor [Gopherus evgoodei]	GO:0005887,GO:0043235,GO:1990272,GO:0005524,GO:0019838,GO:0042562,GO:0046872,GO:0046332,GO:0005026,GO:0005024,GO:1990262,GO:0008585,GO:0008584,GO:0007389,GO:0007548,GO:0007179	integral component of plasma membrane|receptor complex|anti-Mullerian hormone receptor activity|ATP binding|growth factor binding|hormone binding|metal ion binding|SMAD binding|transforming growth factor beta receptor activity, type II|transforming growth factor beta-activated receptor activity|anti-Mullerian hormone signaling pathway|female gonad development|male gonad development|pattern specif…	ko04060,ko04350	Cytokine-cytokine receptor interaction|TGF-beta signaling pathway
TFPT	31.9303	32.0754	32.0029	GeneID:123350450	Amida	TCF3 fusion partner [Gopherus evgoodei]	GO:0005737,GO:0031011,GO:0031965,GO:0005654,GO:0005634,GO:0003677,GO:0046982,GO:0019901,GO:0006915,GO:0097190,GO:0006310,GO:0006281,GO:0043065	cytoplasm|Ino80 complex|nuclear membrane|nucleoplasm|nucleus|DNA binding|protein heterodimerization activity|protein kinase binding|apoptotic process|apoptotic signaling pathway|DNA recombination|DNA repair|positive regulation of apoptotic process
AMIGO1	0.0742731	0.175207	0.12474	GeneID:123369810	AMIGO1	amphoterin-induced protein 1 [Gopherus evgoodei]	GO:0030424,GO:0030425,GO:0016021,GO:0032809,GO:0043204,GO:0008076,GO:0015459,GO:0007413,GO:0007409,GO:0007157,GO:0007156,GO:0042552,GO:0050772,GO:1901381,GO:0051965	axon|dendrite|integral component of membrane|neuronal cell body membrane|perikaryon|voltage-gated potassium channel complex|potassium channel regulator activity|axonal fasciculation|axonogenesis|heterophilic cell-cell adhesion via plasma membrane cell adhesion molecules|homophilic cell adhesion via plasma membrane adhesion molecules|myelination|positive regulation of axonogenesis|positive regulat…
AMIGO2	1.62975	1.93097	1.78036	GeneID:123378582	AMIGO2	amphoterin-induced protein 2 [Terrapene carolina triunguis]	GO:0016021,GO:0005634,GO:0005886,GO:0007157,GO:0007156,GO:0043066,GO:0043069,GO:0051965	integral component of membrane|nucleus|plasma membrane|heterophilic cell-cell adhesion via plasma membrane cell adhesion molecules|homophilic cell adhesion via plasma membrane adhesion molecules|negative regulation of apoptotic process|negative regulation of programmed cell death|positive regulation of synapse assembly
RUNX1	6.96382	7.29317	7.1285	GeneID:123362106	AML1	runt-related transcription factor 1 isoform X1 [Pelodiscus sinensis]			ko04530,ko04659,ko05200,ko05202,ko05220,ko05221	Tight junction|Th17 cell differentiation|Pathways in cancer|Transcriptional misregulation in cancer|Chronic myeloid leukemia|Acute myeloid leukemia
RUNX1T1	0.213846	0.127937	0.170892	GeneID:123364636	AML1T1	protein CBFA2T1 isoform X3 [Chelonoidis abingdonii]			ko05200,ko05202,ko05221	Pathways in cancer|Transcriptional misregulation in cancer|Acute myeloid leukemia
RUNX3	1.61693	2.16658	1.89176	GeneID:123355212	AML2	runt-related transcription factor 3 [Chelonoidis abingdonii]	GO:0016513,GO:0005737,GO:0005829,GO:0043231,GO:0000790,GO:0005730,GO:0005654,GO:0005634,GO:0005524,GO:0003700,GO:0000981,GO:0000977,GO:0002062,GO:0030097,GO:0043371,GO:0045786,GO:0050680,GO:0000122,GO:0030182,GO:0048935,GO:0043378,GO:0045893,GO:0006468,GO:0006355,GO:0071559,GO:0006366	core-binding factor complex|cytoplasm|cytosol|intracellular membrane-bounded organelle|nuclear chromatin|nucleolus|nucleoplasm|nucleus|ATP binding|DNA-binding transcription factor activity|DNA-binding transcription factor activity, RNA polymerase II-specific|RNA polymerase II regulatory region sequence-specific DNA binding|chondrocyte differentiation|hemopoiesis|negative regulation of CD4-positiv…	ko04658,ko05169	Th1 and Th2 cell differentiation|Epstein-Barr virus infection
RUNX2	0.705853	0.825655	0.765754	GeneID:123366110	Aml3	runt-related transcription factor 2 isoform X2 [Felis catus]	GO:0005737,GO:0005829,GO:0000790,GO:0005654,GO:0005634,GO:0032991,GO:0005667,GO:0005524,GO:0043425,GO:0003682,GO:0003677,GO:0003700,GO:0000981,GO:0042826,GO:0019904,GO:0001077,GO:0070491,GO:0000978,GO:0008134,GO:0044212,GO:0030509,GO:0048469,GO:0071773,GO:0002063,GO:0002062,GO:0048701,GO:0035115,GO:0001958,GO:0030097,GO:0045879,GO:0045892,GO:0030182,GO:0042475,GO:0002076,GO:0001649,GO:0002051,GO:…	cytoplasm|cytosol|nuclear chromatin|nucleoplasm|nucleus|protein-containing complex|transcription factor complex|ATP binding|bHLH transcription factor binding|chromatin binding|DNA binding|DNA-binding transcription factor activity|DNA-binding transcription factor activity, RNA polymerase II-specific|histone deacetylase binding|protein domain specific binding|proximal promoter DNA-binding transcrip…	ko04928,ko05202	Parathyroid hormone synthesis, secretion and action|Transcriptional misregulation in cancer
AMMECR1	3.20994	2.96582	3.08788	GeneID:123377344	AMMECR1	LOW QUALITY PROTEIN: AMME syndrome candidate gene 1 protein [Manacus vitellinus]	GO:0005634	nucleus
AMMECR1L	17.9874	16.8147	17.401	GeneID:123377482	AMMECR1L	AMMECR1-like protein isoform X1 [Cricetulus griseus]
AMN	0	0.0842948	0.0421474	GeneID:123368119	Amn	protein amnionless [Gopherus evgoodei]	GO:0045177,GO:0016324,GO:0031526,GO:0005905,GO:0030139,GO:0005768,GO:0005615,GO:0016021,GO:0032991,GO:0005102,GO:0015889,GO:0007588,GO:0043001,GO:0007275,GO:0008104,GO:0006898	apical part of cell|apical plasma membrane|brush border membrane|clathrin-coated pit|endocytic vesicle|endosome|extracellular space|integral component of membrane|protein-containing complex|signaling receptor binding|cobalamin transport|excretion|Golgi to plasma membrane protein transport|multicellular organism development|protein localization|receptor-mediated endocytosis
AMN1	2.74232	4.09277	3.41755	GeneID:123360927	AMN1	protein AMN1 homolog isoform X3 [Gopherus evgoodei]	GO:0019005,GO:0016567,GO:0031146,GO:0006511	SCF ubiquitin ligase complex|protein ubiquitination|SCF-dependent proteasomal ubiquitin-dependent protein catabolic process|ubiquitin-dependent protein catabolic process
AMOTL1	2.80406	1.67252	2.23829	GeneID:123371786	AMOTL1	angiomotin-like protein 1 isoform X1 [Chelonia mydas]	GO:0016324,GO:0005923,GO:0031410,GO:0005829,GO:0030027,GO:0042802,GO:0030036,GO:0003365,GO:0035329,GO:0043536,GO:0030334,GO:0016055	apical plasma membrane|bicellular tight junction|cytoplasmic vesicle|cytosol|lamellipodium|identical protein binding|actin cytoskeleton organization|establishment of cell polarity involved in ameboidal cell migration|hippo signaling|positive regulation of blood vessel endothelial cell migration|regulation of cell migration|Wnt signaling pathway	ko04530	Tight junction
AMOTL2	91.295	86.6687	88.9818	GeneID:123377605	Amotl2	heat shock protein beta-9 [Platysternon megacephalum]	GO:0005923,GO:0031410,GO:0055037,GO:0030036,GO:0003365,GO:0035329,GO:0030334,GO:0016055	bicellular tight junction|cytoplasmic vesicle|recycling endosome|actin cytoskeleton organization|establishment of cell polarity involved in ameboidal cell migration|hippo signaling|regulation of cell migration|Wnt signaling pathway	ko04530	Tight junction
LOC123363209	0.0735449	0	0.0367725	GeneID:123363209	Amp18	gastrokine-1-like [Terrapene carolina triunguis]	GO:0005615,GO:0030141,GO:0008083,GO:0051781,GO:0008284	extracellular space|secretory granule|growth factor activity|positive regulation of cell division|positive regulation of cell proliferation
AMPD1	0.0627222	0.0381829	0.0504526	GeneID:123368117	AMPD1	AMP deaminase 1 isoform X2 [Gopherus evgoodei]	GO:0005829,GO:0003876,GO:0046872,GO:0032036,GO:0032264,GO:0043101,GO:0010033	cytosol|AMP deaminase activity|metal ion binding|myosin heavy chain binding|IMP salvage|purine-containing compound salvage|response to organic substance	ko00230	Purine metabolism
AMPD2	11.3101	9.56977	10.4399	GeneID:123368951	Ampd2	60S ribosomal protein L35a [Platysternon megacephalum]	GO:0005829,GO:0003876,GO:0046872,GO:0046033,GO:0046034,GO:0042632,GO:0052652,GO:0097009,GO:0072015,GO:0046039,GO:0006188,GO:0032264,GO:0009117	cytosol|AMP deaminase activity|metal ion binding|AMP metabolic process|ATP metabolic process|cholesterol homeostasis|cyclic purine nucleotide metabolic process|energy homeostasis|glomerular visceral epithelial cell development|GTP metabolic process|IMP biosynthetic process|IMP salvage|nucleotide metabolic process	ko00230	Purine metabolism
AMPD3	8.59231	7.94086	8.26659	GeneID:123369508	AMPD3	AMP deaminase 3 isoform X1 [Chelonoidis abingdonii]	GO:0005829,GO:0005576,GO:1904813,GO:0034774,GO:0003876,GO:0046872,GO:0046031,GO:0006196,GO:0046034,GO:0097009,GO:0034101,GO:0046039,GO:0032264,GO:0043312,GO:0043101	cytosol|extracellular region|ficolin-1-rich granule lumen|secretory granule lumen|AMP deaminase activity|metal ion binding|ADP metabolic process|AMP catabolic process|ATP metabolic process|energy homeostasis|erythrocyte homeostasis|GTP metabolic process|IMP salvage|neutrophil degranulation|purine-containing compound salvage	ko00230	Purine metabolism
AMPH	0.587898	0.733674	0.660786	GeneID:123362974	AMPH	amphiphysin-like isoform X1 [Terrapene carolina triunguis]	GO:0030054,GO:0005856,GO:0044306,GO:0005886,GO:0008021,GO:0030672,GO:0005543,GO:0048488	cell junction|cytoskeleton|neuron projection terminus|plasma membrane|synaptic vesicle|synaptic vesicle membrane|phospholipid binding|synaptic vesicle endocytosis	ko04144,ko04666	Endocytosis|Fc gamma R-mediated phagocytosis
BIN1	4.4219	3.9051	4.1635	GeneID:123378252	Amphl	myc box-dependent-interacting protein 1 isoform X2 [Chelonoidis abingdonii]	GO:0030424,GO:0043194,GO:0043679,GO:0044300,GO:0005737,GO:0005829,GO:0098850,GO:0098978,GO:0031674,GO:0060987,GO:0016020,GO:0005874,GO:0033268,GO:0005635,GO:0005634,GO:0005886,GO:0045202,GO:0008021,GO:0030315,GO:0043196,GO:0030018,GO:0051015,GO:0051087,GO:0051020,GO:0042802,GO:0005543,GO:0002020,GO:0046982,GO:0044877,GO:0070063,GO:0048156,GO:0008333,GO:0060988,GO:0042692,GO:1902430,GO:1902960,GO:…	axon|axon initial segment|axon terminus|cerebellar mossy fiber|cytoplasm|cytosol|extrinsic component of synaptic vesicle membrane|glutamatergic synapse|I band|lipid tube|membrane|microtubule|node of Ranvier|nuclear envelope|nucleus|plasma membrane|synapse|synaptic vesicle|T-tubule|varicosity|Z disc|actin filament binding|chaperone binding|GTPase binding|identical protein binding|phospholipid bind…	ko04144,ko04666	Endocytosis|Fc gamma R-mediated phagocytosis
PRKAA2	0.522544	0.224544	0.373544	GeneID:123376441	AMPK	5'-AMP-activated protein kinase catalytic subunit alpha-2 [Chrysemys picta bellii]	GO:0030424,GO:0005737,GO:0010494,GO:0005829,GO:0030425,GO:0005794,GO:0043025,GO:0016607,GO:0005654,GO:0031588,GO:0005634,GO:0050405,GO:0047322,GO:0004679,GO:0005524,GO:0003682,GO:0035174,GO:0046872,GO:0004672,GO:0004674,GO:0004712,GO:0007050,GO:0071277,GO:0035690,GO:0042149,GO:0071333,GO:0031669,GO:0034599,GO:0071380,GO:0006695,GO:0097009,GO:0006633,GO:0055089,GO:0042593,GO:0035556,GO:0008610,GO:…	axon|cytoplasm|cytoplasmic stress granule|cytosol|dendrite|Golgi apparatus|neuronal cell body|nuclear speck|nucleoplasm|nucleotide-activated protein kinase complex|nucleus|[acetyl-CoA carboxylase] kinase activity|[hydroxymethylglutaryl-CoA reductase (NADPH)] kinase activity|AMP-activated protein kinase activity|ATP binding|chromatin binding|histone serine kinase activity|metal ion binding|protein…	ko04068,ko04140,ko04150,ko04151,ko04152,ko04211,ko04213,ko04361,ko04371,ko04530,ko04710,ko04714,ko04910,ko04920,ko04921,ko04922,ko04931,ko04932,ko05410,ko05418	FoxO signaling pathway|Autophagy - animal|mTOR signaling pathway|PI3K-Akt signaling pathway|AMPK signaling pathway|Longevity regulating pathway|Longevity regulating pathway - multiple species|Axon regeneration|Apelin signaling pathway|Tight junction|Circadian rhythm|Thermogenesis|Insulin signaling pathway|Adipocytokine signaling pathway|Oxytocin signaling pathway|Glucagon signaling pathway|Insuli…
PRKAA1	38.8913	31.5747	35.233	GeneID:123372807	AMPK1	sterile alpha motif domain-containing protein 7 [Platysternon megacephalum]	GO:0016324,GO:0030424,GO:0005737,GO:0005829,GO:0030425,GO:0043025,GO:0016607,GO:0005654,GO:0031588,GO:0005634,GO:0050405,GO:0047322,GO:0004679,GO:0005524,GO:0004691,GO:0003682,GO:0035174,GO:0046872,GO:0008022,GO:0004672,GO:0004674,GO:0050321,GO:0000187,GO:0061762,GO:0007050,GO:0071277,GO:0071361,GO:0042149,GO:0071333,GO:0070301,GO:0071456,GO:0031669,GO:0071417,GO:0034599,GO:0071380,GO:0006695,GO:…	apical plasma membrane|axon|cytoplasm|cytosol|dendrite|neuronal cell body|nuclear speck|nucleoplasm|nucleotide-activated protein kinase complex|nucleus|[acetyl-CoA carboxylase] kinase activity|[hydroxymethylglutaryl-CoA reductase (NADPH)] kinase activity|AMP-activated protein kinase activity|ATP binding|cAMP-dependent protein kinase activity|chromatin binding|histone serine kinase activity|metal …	ko04068,ko04140,ko04150,ko04151,ko04152,ko04211,ko04213,ko04361,ko04371,ko04530,ko04710,ko04714,ko04910,ko04920,ko04921,ko04922,ko04931,ko04932,ko05410,ko05418	FoxO signaling pathway|Autophagy - animal|mTOR signaling pathway|PI3K-Akt signaling pathway|AMPK signaling pathway|Longevity regulating pathway|Longevity regulating pathway - multiple species|Axon regeneration|Apelin signaling pathway|Tight junction|Circadian rhythm|Thermogenesis|Insulin signaling pathway|Adipocytokine signaling pathway|Oxytocin signaling pathway|Glucagon signaling pathway|Insuli…
LOC123364695	9.42448	9.3533	9.38889	GeneID:123364695	AMSH	STAM-binding protein isoform X1 [Gopherus evgoodei]	GO:0032154,GO:0005829,GO:0005769,GO:0005768,GO:0070062,GO:0005654,GO:0005634,GO:0005886,GO:0061578,GO:0046872,GO:0008237,GO:0019904,GO:0004843,GO:0007259,GO:0000281,GO:0043524,GO:0014067,GO:0046580,GO:0008284,GO:0016579	cleavage furrow|cytosol|early endosome|endosome|extracellular exosome|nucleoplasm|nucleus|plasma membrane|Lys63-specific deubiquitinase activity|metal ion binding|metallopeptidase activity|protein domain specific binding|thiol-dependent ubiquitin-specific protease activity|JAK-STAT cascade|mitotic cytokinesis|negative regulation of neuron apoptotic process|negative regulation of phosphatidylinosi…	ko04144	Endocytosis
STAMBPL1	4.0486	3.34147	3.69503	GeneID:123374350	AMSHLP	peptidyl-prolyl cis-trans isomerase B [Platysternon megacephalum]	GO:0005829,GO:0005768,GO:0016020,GO:0061578,GO:0046872,GO:0008237,GO:0004843,GO:0016579	cytosol|endosome|membrane|Lys63-specific deubiquitinase activity|metal ion binding|metallopeptidase activity|thiol-dependent ubiquitin-specific protease activity|protein deubiquitination
AMT	0.860767	0.969403	0.915085	GeneID:123374168	AMT	aminomethyltransferase, mitochondrial [Terrapene carolina triunguis]	GO:0005739,GO:0004047,GO:0008483,GO:0019464	mitochondrion|aminomethyltransferase activity|transaminase activity|glycine decarboxylation via glycine cleavage system	ko00260,ko00630,ko00670	Glycine, serine and threonine metabolism|Glyoxylate and dicarboxylate metabolism|One carbon pool by folate
LOC123358130	0.0933032	0.766792	0.430048	GeneID:123358130	AMY1	C-Myc-binding protein [Chrysemys picta bellii]	GO:0005737,GO:0005739,GO:0005634,GO:0003713,GO:0006355,GO:0007283	cytoplasm|mitochondrion|nucleus|transcription coactivator activity|regulation of transcription, DNA-templated|spermatogenesis
LOC123357859	0.27991	0	0.139955	GeneID:123357859	AMY1	C-Myc-binding protein [Chrysemys picta bellii]	GO:0005737,GO:0005739,GO:0005634,GO:0003713,GO:0006355,GO:0007283	cytoplasm|mitochondrion|nucleus|transcription coactivator activity|regulation of transcription, DNA-templated|spermatogenesis
LOC123361308	0.933032	0.93719	0.935111	GeneID:123361308	AMY1	C-Myc-binding protein [Chrysemys picta bellii]	GO:0005737,GO:0005739,GO:0005634,GO:0003713,GO:0006355,GO:0007283	cytoplasm|mitochondrion|nucleus|transcription coactivator activity|regulation of transcription, DNA-templated|spermatogenesis
LOC123355546	11.344	13.7053	12.5247	GeneID:123355546	AMY1	C-Myc-binding protein [Chrysemys picta bellii]	GO:0005737,GO:0005739,GO:0005634,GO:0003713,GO:0006355,GO:0007283	cytoplasm|mitochondrion|nucleus|transcription coactivator activity|regulation of transcription, DNA-templated|spermatogenesis
MYBL1	1.44467	1.05861	1.25164	GeneID:123365046	AMYB	myb-related protein A [Chelonoidis abingdonii]	GO:0005634,GO:0003677,GO:0000278,GO:0045893	nucleus|DNA binding|mitotic cell cycle|positive regulation of transcription, DNA-templated
DDX3X	102.84	97.342	100.091	GeneID:123362258	an3	ATP-dependent RNA helicase DDX3X isoform X1 [Terrapene carolina triunguis]	GO:0005524,GO:0004386,GO:0003723	ATP binding|helicase activity|RNA binding	ko04622,ko05161,ko05203	RIG-I-like receptor signaling pathway|Hepatitis B|Viral carcinogenesis
LOC123351361	11.1047	10.0203	10.5625	GeneID:123351361	ANA	protein BTG3-like [Chrysemys picta bellii]	GO:0005737,GO:0005634,GO:0008285,GO:0045930	cytoplasm|nucleus|negative regulation of cell proliferation|negative regulation of mitotic cell cycle	ko03018	RNA degradation
ANAPC11	10.483	11.0654	10.7742	GeneID:123345948	Anapc11	PREDICTED: anaphase-promoting complex subunit 11 isoform X1 [Monodelphis domestica]	GO:0005680,GO:0031461,GO:0005737,GO:0005730,GO:0005654,GO:0005634,GO:0097602,GO:0046872,GO:0061630,GO:0034450,GO:0007049,GO:0051301,GO:0045842,GO:0070979,GO:0016567,GO:0006511	anaphase-promoting complex|cullin-RING ubiquitin ligase complex|cytoplasm|nucleolus|nucleoplasm|nucleus|cullin family protein binding|metal ion binding|ubiquitin protein ligase activity|ubiquitin-ubiquitin ligase activity|cell cycle|cell division|positive regulation of mitotic metaphase/anaphase transition|protein K11-linked ubiquitination|protein ubiquitination|ubiquitin-dependent protein catabo…	ko04110,ko04114,ko04120,ko04914,ko05166	Cell cycle|Oocyte meiosis|Ubiquitin mediated proteolysis|Progesterone-mediated oocyte maturation|Human T-cell leukemia virus 1 infection
ANAPC13	21.7333	26.2827	24.008	GeneID:123377315	ANAPC13	anaphase-promoting complex subunit 13 isoform X1 [Chrysemys picta bellii]	GO:0005680,GO:0007049,GO:0051301,GO:0070979	anaphase-promoting complex|cell cycle|cell division|protein K11-linked ubiquitination	ko04110,ko04114,ko04120,ko04914	Cell cycle|Oocyte meiosis|Ubiquitin mediated proteolysis|Progesterone-mediated oocyte maturation
ANAPC15	13.4343	13.8219	13.6281	GeneID:123347893	Anapc15	anaphase-promoting complex subunit 15 [Chrysemys picta bellii]	GO:0005680,GO:0007049,GO:0051301,GO:0090266	anaphase-promoting complex|cell cycle|cell division|regulation of mitotic cell cycle spindle assembly checkpoint
CDC16	4.92839	5.52443	5.22641	GeneID:123364795	ANAPC6	cell division cycle protein 16 homolog [Chrysemys picta bellii]			ko04110,ko04114,ko04120,ko04914,ko05166	Cell cycle|Oocyte meiosis|Ubiquitin mediated proteolysis|Progesterone-mediated oocyte maturation|Human T-cell leukemia virus 1 infection
CDC23	3.70448	3.08069	3.39259	GeneID:123375464	ANAPC8	cell division cycle protein 23 homolog [Terrapene carolina triunguis]	GO:0005680,GO:0051301,GO:0007080,GO:0070979,GO:0030071	anaphase-promoting complex|cell division|mitotic metaphase plate congression|protein K11-linked ubiquitination|regulation of mitotic metaphase/anaphase transition	ko04110,ko04114,ko04120,ko04914,ko05166	Cell cycle|Oocyte meiosis|Ubiquitin mediated proteolysis|Progesterone-mediated oocyte maturation|Human T-cell leukemia virus 1 infection
ZFYVE19	4.1827	4.75349	4.4681	GeneID:123370287	ANCHR	abscission/NoCut checkpoint regulator isoform X1 [Chelonoidis abingdonii]	GO:0005813,GO:0032154,GO:0005737,GO:0090543,GO:0030496,GO:0046872,GO:0032266,GO:0009838,GO:0051301,GO:0044878,GO:0032466	centrosome|cleavage furrow|cytoplasm|Flemming body|midbody|metal ion binding|phosphatidylinositol-3-phosphate binding|abscission|cell division|mitotic cytokinesis checkpoint|negative regulation of cytokinesis
ANKRD11	9.70041	7.006	8.3532	GeneID:123349091	ANCO1	LOW QUALITY PROTEIN: ankyrin repeat domain-containing protein 11 [Gopherus evgoodei]	GO:0005829,GO:0005654,GO:0005634,GO:0005886,GO:0060348,GO:0060325,GO:0001701,GO:0035264,GO:0042475,GO:0048705,GO:0001894	cytosol|nucleoplasm|nucleus|plasma membrane|bone development|face morphogenesis|in utero embryonic development|multicellular organism growth|odontogenesis of dentin-containing tooth|skeletal system morphogenesis|tissue homeostasis
ANKRD12	2.81805	3.09277	2.95541	GeneID:123362641	ANCO2	armadillo repeat-containing protein 3 [Platysternon megacephalum]	GO:0005829,GO:0005654	cytosol|nucleoplasm
WDHD1	4.21563	4.17205	4.19384	GeneID:123370390	AND1	WD repeat and HMG-box DNA-binding protein 1 [Terrapene carolina triunguis]	GO:0005737,GO:0043596,GO:0005654,GO:0031298,GO:0003682,GO:0003677,GO:0000981,GO:0006974,GO:0006281,GO:0006261,GO:0000278	cytoplasm|nuclear replication fork|nucleoplasm|replication fork protection complex|chromatin binding|DNA binding|DNA-binding transcription factor activity, RNA polymerase II-specific|cellular response to DNA damage stimulus|DNA repair|DNA-dependent DNA replication|mitotic cell cycle
TM7SF2	3.53977	3.72959	3.63468	GeneID:123373697	ANG1	delta(14)-sterol reductase TM7SF2 isoform X1 [Gopherus evgoodei]	GO:0005783,GO:0005789,GO:0030176,GO:0005887,GO:0043231,GO:0005637,GO:0043235,GO:0050613,GO:0050661,GO:0006695,GO:0045540,GO:0016126	endoplasmic reticulum|endoplasmic reticulum membrane|integral component of endoplasmic reticulum membrane|integral component of plasma membrane|intracellular membrane-bounded organelle|nuclear inner membrane|receptor complex|delta14-sterol reductase activity|NADP binding|cholesterol biosynthetic process|regulation of cholesterol biosynthetic process|sterol biosynthetic process	ko00100	Steroid biosynthesis
ANGEL1	0.611625	0.39095	0.501288	GeneID:123367864	Angel1	protein angel homolog 1 [Chrysemys picta bellii]	GO:0005801,GO:0005829,GO:0005783,GO:0005634,GO:0048471,GO:0008190,GO:0019904	cis-Golgi network|cytosol|endoplasmic reticulum|nucleus|perinuclear region of cytoplasm|eukaryotic initiation factor 4E binding|protein domain specific binding
ANGEL2	5.26922	5.38435	5.32678	GeneID:123367563	ANGEL2	protein angel homolog 2 isoform X1 [Gopherus evgoodei]	GO:0015030,GO:0005737,GO:0003730,GO:0070935,GO:0045930	Cajal body|cytoplasm|mRNA 3'-UTR binding|3'-UTR-mediated mRNA stabilization|negative regulation of mitotic cell cycle
LOC123355402	0.246799	0.184388	0.215594	GeneID:123355402	Angpt1	angiopoietin-2-like isoform X1 [Chrysemys picta bellii]	GO:0005615,GO:0030971,GO:0001525,GO:0031100,GO:0030154,GO:0072012,GO:0097421,GO:0043066,GO:0001541,GO:0051260,GO:0043627,GO:0001666,GO:0033552,GO:0048014	extracellular space|receptor tyrosine kinase binding|angiogenesis|animal organ regeneration|cell differentiation|glomerulus vasculature development|liver regeneration|negative regulation of apoptotic process|ovarian follicle development|protein homooligomerization|response to estrogen|response to hypoxia|response to vitamin B3|Tie signaling pathway	ko04010,ko04014,ko04015,ko04066,ko04151,ko05167	MAPK signaling pathway|Ras signaling pathway|Rap1 signaling pathway|HIF-1 signaling pathway|PI3K-Akt signaling pathway|Kaposi sarcoma-associated herpesvirus infection
ANGPT2	0.367925	0.335968	0.351946	GeneID:123365956	ANGPT2	angiopoietin-2 [Terrapene carolina triunguis]			ko04010,ko04014,ko04015,ko04066,ko04151,ko05167	MAPK signaling pathway|Ras signaling pathway|Rap1 signaling pathway|HIF-1 signaling pathway|PI3K-Akt signaling pathway|Kaposi sarcoma-associated herpesvirus infection
LOC123350926	0.246509	0.112549	0.179529	GeneID:123350926	ANHX	anomalous homeobox protein isoform X2 [Chelonoidis abingdonii]	GO:0005634,GO:0005667,GO:0001205,GO:0000976,GO:0048856,GO:0045892	nucleus|transcription factor complex|distal enhancer DNA-binding transcription activator activity, RNA polymerase II-specific|transcription regulatory region sequence-specific DNA binding|anatomical structure development|negative regulation of transcription, DNA-templated
ANK1	0	0.00478837	0.00239419	GeneID:123362963	ANK	ankyrin-1 isoform X1 [Chrysemys picta bellii]			ko04624,ko05205	Oxidative phosphorylation|Thermogenesis|Retrograde endocannabinoid signaling|Non-alcoholic fatty liver disease (NAFLD)|Alzheimer disease|Parkinson disease|Huntington disease
ANK3	8.49242	6.28679	7.38961	GeneID:123374928	ANK3	ankyrin-3 isoform X2 [Chrysemys picta bellii]			ko04624,ko05205	Toll and Imd signaling pathway|Proteoglycans in cancer
ANKAR	0.31067	0.459302	0.384986	GeneID:123378447	ANKAR	ankyrin and armadillo repeat-containing protein isoform X3 [Chelonoidis abingdonii]	GO:0016021	integral component of membrane
ANK2	0.561572	0.599815	0.580693	GeneID:123371003	ANKB	ankyrin-2 isoform X2 [Chrysemys picta bellii]			ko04624,ko05205	Toll and Imd signaling pathway|Proteoglycans in cancer
ANKDD1A	1.20386	1.19091	1.19739	GeneID:123344470	ANKDD1A	ankyrin repeat and death domain-containing protein 1A isoform X2 [Camarhynchus parvulus]	GO:0007165	signal transduction
ANKFN1	0.0709168	0.0518057	0.0613613	GeneID:123345169	ANKFN1	ankyrin repeat and fibronectin type-III domain-containing protein 1 [Gopherus evgoodei]
LOC123344354	0.425391	0.423756	0.424573	GeneID:123344354	ANKFN1	ankyrin repeat and fibronectin type-III domain-containing protein 1-like isoform X3 [Chelonoidis abingdonii]
ANKFY1	8.24658	7.2742	7.76039	GeneID:123353127	Ankhzn	rabankyrin-5 isoform X1 [Chrysemys picta bellii]	GO:0005829,GO:0005769,GO:0005768,GO:0010008,GO:0043231,GO:0044354,GO:0016020,GO:0030904,GO:0046872,GO:1901981,GO:0017137,GO:0006897,GO:0016197,GO:0034058,GO:0090160,GO:0048549,GO:0042147	cytosol|early endosome|endosome|endosome membrane|intracellular membrane-bounded organelle|macropinosome|membrane|retromer complex|metal ion binding|phosphatidylinositol phosphate binding|Rab GTPase binding|endocytosis|endosomal transport|endosomal vesicle fusion|Golgi to lysosome transport|positive regulation of pinocytosis|retrograde transport, endosome to Golgi
ANKK1	0.214945	0.283509	0.249227	GeneID:123354605	Ankk1	ankyrin repeat and protein kinase domain-containing protein 1 [Terrapene carolina triunguis]	GO:0005524,GO:0004674	ATP binding|protein serine/threonine kinase activity
ANKMY1	0.0925692	0.00704407	0.0498067	GeneID:123377408	Ankmy1	ankyrin repeat and MYND domain-containing protein 1 isoform X7 [Chelonoidis abingdonii]	GO:0046872	metal ion binding
RFXANK	6.8772	6.9409	6.90905	GeneID:123355785	ANKRA1	DNA-binding protein RFXANK isoform X3 [Chrysemys picta bellii]			ko04612,ko05152,ko05340	Antigen processing and presentation|Tuberculosis|Primary immunodeficiency
ANKRA2	0.89974	0.707481	0.80361	GeneID:123372880	ANKRA2	ankyrin repeat family A protein 2 [Terrapene carolina triunguis]	GO:1990393,GO:0005856,GO:0005829,GO:0016020,GO:0005634,GO:0042826,GO:0050750,GO:0019901,GO:0031625,GO:0043254	3M complex|cytoskeleton|cytosol|membrane|nucleus|histone deacetylase binding|low-density lipoprotein particle receptor binding|protein kinase binding|ubiquitin protein ligase binding|regulation of protein complex assembly
LOC123356945	1.08848	0.653549	0.871016	GeneID:123356945	ANKRA2	ankyrin repeat family A protein 2 [Terrapene carolina triunguis]	GO:1990393,GO:0005856,GO:0005829,GO:0016020,GO:0005634,GO:0042826,GO:0050750,GO:0019901,GO:0031625,GO:0043254	3M complex|cytoskeleton|cytosol|membrane|nucleus|histone deacetylase binding|low-density lipoprotein particle receptor binding|protein kinase binding|ubiquitin protein ligase binding|regulation of protein complex assembly
ANKRD13A	6.80387	5.78841	6.29614	GeneID:123350721	ANKRD13	ankyrin repeat domain-containing protein 13A isoform X1 [Chelonoidis abingdonii]	GO:0005770,GO:0005886	late endosome|plasma membrane
ANKRD13B	4.32594	3.15717	3.74156	GeneID:123353104	Ankrd13b	ankyrin repeat domain-containing protein 13B isoform X2 [Chrysemys picta bellii]	GO:0005769,GO:0043231,GO:0005770,GO:0005886	early endosome|intracellular membrane-bounded organelle|late endosome|plasma membrane
ANKRD13C	14.4866	13.335	13.9108	GeneID:123375704	ANKRD13C	ankyrin repeat domain-containing protein 13C [Ornithorhynchus anatinus]	GO:0005783,GO:0005789,GO:0048471,GO:0005102,GO:0006621,GO:2000209,GO:0010869	endoplasmic reticulum|endoplasmic reticulum membrane|perinuclear region of cytoplasm|signaling receptor binding|protein retention in ER lumen|regulation of anoikis|regulation of receptor biosynthetic process
ANKRD13D	14.9912	17.6025	16.2969	GeneID:123368253	Ankrd13d	ankyrin repeat domain-containing protein 13D isoform X1 [Gopherus evgoodei]	GO:0005770,GO:0005886	late endosome|plasma membrane
KANK3	0.0881737	0.16835	0.128262	GeneID:123355869	ANKRD15	KN motif and ankyrin repeat domain-containing protein 3 isoform X2 [Terrapene carolina triunguis]	GO:0005737,GO:0005634,GO:0005886,GO:0032587,GO:0008013,GO:0030036,GO:0008283,GO:0090521,GO:0030837,GO:0030336,GO:0046627,GO:2000393,GO:0010977,GO:0035024,GO:1900028,GO:1900025,GO:0090263,GO:0030177,GO:0090303,GO:2000114,GO:0035023	cytoplasm|nucleus|plasma membrane|ruffle membrane|beta-catenin binding|actin cytoskeleton organization|cell proliferation|glomerular visceral epithelial cell migration|negative regulation of actin filament polymerization|negative regulation of cell migration|negative regulation of insulin receptor signaling pathway|negative regulation of lamellipodium morphogenesis|negative regulation of neuron p…
KANK1	19.8155	17.7723	18.7939	GeneID:123372453	ANKRD15	KN motif and ankyrin repeat domain-containing protein 1 [Chelonoidis abingdonii]	GO:0005737,GO:0005634,GO:0005886,GO:0032587,GO:0008013,GO:0030036,GO:0008283,GO:0090521,GO:0030837,GO:0030336,GO:0046627,GO:2000393,GO:0010977,GO:0035024,GO:1900028,GO:1900025,GO:0090263,GO:0030177,GO:0090303,GO:2000114,GO:0035023	cytoplasm|nucleus|plasma membrane|ruffle membrane|beta-catenin binding|actin cytoskeleton organization|cell proliferation|glomerular visceral epithelial cell migration|negative regulation of actin filament polymerization|negative regulation of cell migration|negative regulation of insulin receptor signaling pathway|negative regulation of lamellipodium morphogenesis|negative regulation of neuron p…
ANKRD16	0.446855	0.374039	0.410447	GeneID:123376501	Ankrd16	ras-related and estrogen-regulated growth inhibitor-like protein [Platysternon megacephalum]	GO:0005737,GO:0005634,GO:0006400	cytoplasm|nucleus|tRNA modification
ANKRD22	0.38949	0.142264	0.265877	GeneID:123374354	ANKRD22	ankyrin repeat domain-containing protein 22 [Chrysemys picta bellii]
KANK2	30.4644	30.4922	30.4783	GeneID:123353731	ANKRD25	KN motif and ankyrin repeat domain-containing protein 2 [Terrapene carolina triunguis]	GO:0005737,GO:0005739,GO:0006915,GO:0090521,GO:0072073,GO:0008285,GO:2000134,GO:0033147,GO:0043069,GO:0000122,GO:0070563,GO:0035023	cytoplasm|mitochondrion|apoptotic process|glomerular visceral epithelial cell migration|kidney epithelium development|negative regulation of cell proliferation|negative regulation of G1/S transition of mitotic cell cycle|negative regulation of intracellular estrogen receptor signaling pathway|negative regulation of programmed cell death|negative regulation of transcription by RNA polymerase II|ne…
ANKRD27	2.17839	1.69831	1.93835	GeneID:123349375	ANKRD27	ankyrin repeat domain-containing protein 27 isoform X1 [Gopherus evgoodei]	GO:0030659,GO:0005769,GO:0005770,GO:0005764,GO:0042470,GO:0005886,GO:0015031	cytoplasmic vesicle membrane|early endosome|late endosome|lysosome|melanosome|plasma membrane|protein transport
ANKRD29	2.86668	2.96275	2.91471	GeneID:123364421	ANKRD29	ankyrin repeat domain-containing protein 29 isoform X1 [Chelonoidis abingdonii]
ANKRD31	0.00631526	0.0173002	0.0118077	GeneID:123372144	ANKRD31	LOW QUALITY PROTEIN: ankyrin repeat domain-containing protein 31 [Gopherus evgoodei]
ANKRD34B	0	0.0112869	0.00564344	GeneID:123372570	ANKRD34B	ankyrin repeat domain-containing protein 34B [Gopherus evgoodei]	GO:0005737,GO:0005634	cytoplasm|nucleus		Neuroactive ligand-receptor interaction
KANK4	7.89593	7.91051	7.90322	GeneID:123375899	ANKRD38	KN motif and ankyrin repeat domain-containing protein 4-like [Terrapene carolina triunguis]	GO:0005737,GO:0005829,GO:0015630,GO:0030837	cytoplasm|cytosol|microtubule cytoskeleton|negative regulation of actin filament polymerization
ANKRD39	11.2348	13.5155	12.3752	GeneID:123362606	ANKRD39	ankyrin repeat domain-containing protein 39 [Chrysemys picta bellii]
ANKRD40	1.74033	1.91224	1.82628	GeneID:123345232	Ankrd40	ankyrin repeat domain-containing protein 40 [Chelonoidis abingdonii]
LOC123346545	3.13936	2.97208	3.05572	GeneID:123346545	Ankrd40	ankyrin repeat domain-containing protein 40 [Chelonia mydas]
ANKLE1	3.68977	4.79105	4.24041	GeneID:123355742	ANKRD41	glucosamine 6-phosphate N-acetyltransferase [Platysternon megacephalum]	GO:0005737,GO:0005634,GO:0004519,GO:0006281,GO:0090305,GO:2001022,GO:0006611	cytoplasm|nucleus|endonuclease activity|DNA repair|nucleic acid phosphodiester bond hydrolysis|positive regulation of response to DNA damage stimulus|protein export from nucleus
ANKRD42	0.345779	0.648109	0.496944	GeneID:123372517	Ankrd42	ankyrin repeat domain-containing protein 42 [Chelonia mydas]	GO:0005634,GO:0051059,GO:1900017,GO:0051091,GO:0051092	nucleus|NF-kappaB binding|positive regulation of cytokine production involved in inflammatory response|positive regulation of DNA-binding transcription factor activity|positive regulation of NF-kappaB transcription factor activity
LOC123348216	7.00537	8.67727	7.84132	GeneID:123348216	Ankrd43	ankyrin repeat domain-containing protein SOWAHC-like isoform X2 [Chrysemys picta bellii]
ANKRD45	1.72344	1.78452	1.75398	GeneID:123376346	ANKRD45	ankyrin repeat domain-containing protein 45 [Chelonoidis abingdonii]
ANKRD46	12.4349	13.9117	13.1733	GeneID:123364079	ANKRD46	ankyrin repeat domain-containing protein 46 isoform X1 [Gopherus evgoodei]	GO:0016021	integral component of membrane
ANKEF1	0.607339	0.675902	0.64162	GeneID:123365849	ANKRD5	ankyrin repeat and EF-hand domain-containing protein 1 isoform X1 [Gopherus evgoodei]	GO:0005509	calcium ion binding
ANKRD54	10.3051	10.5307	10.4179	GeneID:123348369	Ankrd54	ankyrin repeat domain-containing protein 54 [Terrapene carolina triunguis]	GO:0005737,GO:0030496,GO:0005634,GO:0045648,GO:1902531	cytoplasm|midbody|nucleus|positive regulation of erythrocyte differentiation|regulation of intracellular signal transduction
ANKRD55	0.0236755	0.0144127	0.0190441	GeneID:123372521	ANKRD55	ankyrin repeat domain-containing protein 55 isoform X3 [Chelonoidis abingdonii]
SOWAHB	0.537639	0.694727	0.616183	GeneID:123370702	Ankrd56	ankyrin repeat domain-containing protein SOWAHB [Gopherus evgoodei]
SOWAHC	6.95301	6.66654	6.80977	GeneID:123364696	ANKRD57	phosphatidylinositol 4-phosphate 3-kinase C2 domain-containing subunit alpha [Platysternon megacephalum]
SOWAHD	0.138012	0	0.069006	GeneID:123377920	ANKRD58	ankyrin repeat domain-containing protein SOWAHD [Gopherus evgoodei]
GPANK1	3.09884	3.38111	3.23998	GeneID:123344824	ANKRD59	G patch domain and ankyrin repeat-containing protein 1 isoform X1 [Gopherus evgoodei]	GO:0003676	nucleic acid binding
ANKRD66	0.0563393	0	0.0281697	GeneID:123365814	ANKRD66	ankyrin repeat domain-containing protein 66 isoform X2 [Gopherus evgoodei]
ANKS1A	19.376	15.9598	17.6679	GeneID:123370029	Anks1	ankyrin repeat and SAM domain-containing protein 1A isoform X1 [Gopherus evgoodei]	GO:0005829,GO:0043005,GO:0005654,GO:0046875,GO:0048013,GO:2000059,GO:0016322,GO:1901187,GO:0006929	cytosol|neuron projection|nucleoplasm|ephrin receptor binding|ephrin receptor signaling pathway|negative regulation of ubiquitin-dependent protein catabolic process|neuron remodeling|regulation of ephrin receptor signaling pathway|substrate-dependent cell migration
ANKS1B	0.539197	0.594939	0.567068	GeneID:123345122	Anks1b	ankyrin repeat and sterile alpha motif domain-containing protein 1B isoform X4 [Gopherus evgoodei]	GO:0030054,GO:0005829,GO:0043197,GO:0098978,GO:0098686,GO:0043231,GO:0005634,GO:0005886,GO:0014069,GO:0099092,GO:0045211,GO:0099523,GO:0098685,GO:0046875,GO:0099527,GO:0097120,GO:1900383	cell junction|cytosol|dendritic spine|glutamatergic synapse|hippocampal mossy fiber to CA3 synapse|intracellular membrane-bounded organelle|nucleus|plasma membrane|postsynaptic density|postsynaptic density, intracellular component|postsynaptic membrane|presynaptic cytosol|Schaffer collateral - CA1 synapse|ephrin receptor binding|postsynapse to nucleus signaling pathway|receptor localization to sy…
ANLN	10.1618	9.54341	9.85262	GeneID:123363924	ANLN	anillin isoform X2 [Chelonoidis abingdonii]
ANO1	10.5806	10.0457	10.3131	GeneID:123370442	ANO1	anoctamin-1 isoform X1 [Chrysemys picta bellii]	GO:0016324,GO:0034707,GO:0005737,GO:0070062,GO:0005886,GO:0005227,GO:0005254,GO:0005229,GO:0015111,GO:0046983,GO:0005247,GO:0006812,GO:0034605,GO:1902476,GO:0006821,GO:0050965,GO:0015705,GO:0034220,GO:0007275,GO:0007200,GO:0035774	apical plasma membrane|chloride channel complex|cytoplasm|extracellular exosome|plasma membrane|calcium activated cation channel activity|chloride channel activity|intracellular calcium activated chloride channel activity|iodide transmembrane transporter activity|protein dimerization activity|voltage-gated chloride channel activity|cation transport|cellular response to heat|chloride transmembrane…
ANO2	0.14729	0.155188	0.151239	GeneID:123354466	Ano2	LOW QUALITY PROTEIN: anoctamin-2 [Chelonia mydas]	GO:0034707,GO:0097730,GO:0005654,GO:0005886,GO:0005229,GO:0046982,GO:0042803,GO:0006821	chloride channel complex|non-motile cilium|nucleoplasm|plasma membrane|intracellular calcium activated chloride channel activity|protein heterodimerization activity|protein homodimerization activity|chloride transport	ko04740	Olfactory transduction
ANO4	0.0486839	0.0444553	0.0465696	GeneID:123361930	ANO4	anoctamin-4 isoform X4 [Chrysemys picta bellii]	GO:0016021,GO:0005622,GO:0005886,GO:0005229,GO:0017128,GO:0046983,GO:0061591,GO:0061590,GO:0061589	integral component of membrane|intracellular|plasma membrane|intracellular calcium activated chloride channel activity|phospholipid scramblase activity|protein dimerization activity|calcium activated galactosylceramide scrambling|calcium activated phosphatidylcholine scrambling|calcium activated phosphatidylserine scrambling
LOC123372360	0.0595364	0	0.0297682	GeneID:123372360	ANPRA	atrial natriuretic peptide receptor 2-like [Terrapene carolina triunguis]	GO:0016021,GO:0005622,GO:0005886,GO:0043235,GO:0005524,GO:0008528,GO:0005525,GO:0004383,GO:0042562,GO:0016941,GO:0017046,GO:0001653,GO:0004672,GO:0019901,GO:0007589,GO:0007166,GO:0006182,GO:0019934,GO:0042417,GO:0016525,GO:0030308,GO:0048662,GO:0010753,GO:0035815,GO:0035810,GO:0007168,GO:0008217,GO:0097746,GO:1903779,GO:0043114,GO:0007165	integral component of membrane|intracellular|plasma membrane|receptor complex|ATP binding|G protein-coupled peptide receptor activity|GTP binding|guanylate cyclase activity|hormone binding|natriuretic peptide receptor activity|peptide hormone binding|peptide receptor activity|protein kinase activity|protein kinase binding|body fluid secretion|cell surface receptor signaling pathway|cGMP biosynthe…
NPR2	31.2798	32.2659	31.7728	GeneID:123373131	ANPRB	atrial natriuretic peptide receptor 2 isoform X1 [Gopherus evgoodei]	GO:0005887,GO:0005622,GO:0005886,GO:0005524,GO:0005525,GO:0004383,GO:0042562,GO:0042802,GO:0016941,GO:0017046,GO:0001653,GO:0004672,GO:0060348,GO:0097011,GO:0006182,GO:0019934,GO:0051447,GO:1900194,GO:0001503,GO:0010753,GO:0007168,GO:0008217,GO:1903779,GO:0022414,GO:0007165	integral component of plasma membrane|intracellular|plasma membrane|ATP binding|GTP binding|guanylate cyclase activity|hormone binding|identical protein binding|natriuretic peptide receptor activity|peptide hormone binding|peptide receptor activity|protein kinase activity|bone development|cellular response to granulocyte macrophage colony-stimulating factor stimulus|cGMP biosynthetic process|cGMP…	ko00230,ko04022,ko04270,ko04921	Purine metabolism|cGMP-PKG signaling pathway|Vascular smooth muscle contraction|Oxytocin signaling pathway
NPR3	22.5437	20.5402	21.5419	GeneID:123372410	ANPRC	atrial natriuretic peptide receptor 3 isoform X1 [Terrapene carolina triunguis]	GO:0070062,GO:0005887,GO:0005622,GO:0032991,GO:0031404,GO:0008528,GO:0042562,GO:0016941,GO:0042277,GO:0017046,GO:0042803,GO:0007193,GO:0007194,GO:0120163,GO:0048662,GO:0002158,GO:0030157,GO:0048015,GO:0007200,GO:0051000,GO:0035810,GO:0008217,GO:0033688,GO:0001501	extracellular exosome|integral component of plasma membrane|intracellular|protein-containing complex|chloride ion binding|G protein-coupled peptide receptor activity|hormone binding|natriuretic peptide receptor activity|peptide binding|peptide hormone binding|protein homodimerization activity|adenylate cyclase-inhibiting G protein-coupled receptor signaling pathway|negative regulation of adenylat…
SLC25A4	3.44624	4.9765	4.21137	GeneID:123370646	ANT1	ADP/ATP translocase 1 [Gopherus evgoodei]	GO:0032592,GO:0005743,GO:0022857,GO:0015866	integral component of mitochondrial membrane|mitochondrial inner membrane|transmembrane transporter activity|ADP transport	ko04020,ko04022,ko04217,ko04218,ko05010,ko05012,ko05016,ko05164,ko05166	Calcium signaling pathway|cGMP-PKG signaling pathway|Necroptosis|Cellular senescence|Alzheimer disease|Parkinson disease|Huntington disease|Influenza A|Human T-cell leukemia virus 1 infection
SLC25A5	336.976	341.976	339.476	GeneID:123378010	Ant2	ADP/ATP translocase 2 [Gopherus evgoodei]	GO:0016021,GO:0045121,GO:0005743,GO:0042645,GO:0005739,GO:0071817,GO:0043209,GO:0005471,GO:0031625,GO:1990830,GO:0007059,GO:1901029,GO:0008284	integral component of membrane|membrane raft|mitochondrial inner membrane|mitochondrial nucleoid|mitochondrion|MMXD complex|myelin sheath|ATP:ADP antiporter activity|ubiquitin protein ligase binding|cellular response to leukemia inhibitory factor|chromosome segregation|negative regulation of mitochondrial outer membrane permeabilization involved in apoptotic signaling pathway|positive regulation …	ko04020,ko04022,ko04217,ko04218,ko05010,ko05012,ko05016,ko05164,ko05166	Calcium signaling pathway|cGMP-PKG signaling pathway|Necroptosis|Cellular senescence|Alzheimer disease|Parkinson disease|Huntington disease|Influenza A|Human T-cell leukemia virus 1 infection
ZFAND4	24.015	24.1261	24.0706	GeneID:123374248	Anubl1	AN1-type zinc finger protein 4 isoform X1 [Terrapene carolina triunguis]	GO:0008270	zinc ion binding
ANXA1	1037.49	1094.37	1065.93	GeneID:123373225	ANX1	annexin A1 [Chelonoidis abingdonii]	GO:0016324,GO:0016323,GO:0005737,GO:0030659,GO:0031901,GO:0070062,GO:0005615,GO:0031313,GO:0031232,GO:0016328,GO:0031514,GO:0005634,GO:0001891,GO:0005509,GO:0005544,GO:0019834,GO:0031532,GO:0002250,GO:0071385,GO:0007187,GO:0071621,GO:0006954,GO:0045087,GO:0002548,GO:0045920,GO:0045629,GO:0006909,GO:0032743,GO:0042102,GO:0045627,GO:0090303,GO:0008360,GO:0046883,GO:0050727,GO:0032652,GO:0002685	apical plasma membrane|basolateral plasma membrane|cytoplasm|cytoplasmic vesicle membrane|early endosome membrane|extracellular exosome|extracellular space|extrinsic component of endosome membrane|extrinsic component of external side of plasma membrane|lateral plasma membrane|motile cilium|nucleus|phagocytic cup|calcium ion binding|calcium-dependent phospholipid binding|phospholipase A2 inhibitor…
ANXA11	34.171	38.7347	36.4528	GeneID:123374074	ANX11	annexin A11 [Gopherus evgoodei]	GO:0042470,GO:0030496,GO:0005635,GO:0005654,GO:0005819,GO:0005509,GO:0005544,GO:0048306,GO:0008429,GO:0044548,GO:0032506,GO:0006909,GO:0051592	melanosome|midbody|nuclear envelope|nucleoplasm|spindle|calcium ion binding|calcium-dependent phospholipid binding|calcium-dependent protein binding|phosphatidylethanolamine binding|S100 protein binding|cytokinetic process|phagocytosis|response to calcium ion
ANXA2	1582.53	1759.73	1671.13	GeneID:123343875	ANX2	annexin A2 isoform X1 [Gopherus evgoodei]			ko05132	Salmonella infection
ANXA3	275.521	295.882	285.702	GeneID:123371857	ANX3	annexin A3 [Chelonoidis abingdonii]	GO:0030424,GO:0005737,GO:0005829,GO:0030425,GO:0070062,GO:0016020,GO:0043025,GO:0030670,GO:0005886,GO:0042581,GO:0005509,GO:0005544,GO:0048306,GO:0019834,GO:0031100,GO:0042742,GO:0021766,GO:0043312,GO:0006909,GO:0045766,GO:0051054,GO:0051091,GO:0010595,GO:0051384,GO:0070848	axon|cytoplasm|cytosol|dendrite|extracellular exosome|membrane|neuronal cell body|phagocytic vesicle membrane|plasma membrane|specific granule|calcium ion binding|calcium-dependent phospholipid binding|calcium-dependent protein binding|phospholipase A2 inhibitor activity|animal organ regeneration|defense response to bacterium|hippocampus development|neutrophil degranulation|phagocytosis|positive …
ANXA4	27.7784	29.6675	28.723	GeneID:123362664	ANX4	annexin A4 [Chelonoidis abingdonii]	GO:0005509,GO:0005544,GO:0048306,GO:0035374,GO:0008201,GO:0042802	calcium ion binding|calcium-dependent phospholipid binding|calcium-dependent protein binding|chondroitin sulfate binding|heparin binding|identical protein binding
ANXA5	584.238	642.639	613.438	GeneID:123371635	ANX5	annexin A5 [Gopherus evgoodei]	GO:0034704,GO:0031982,GO:0005262,GO:0005509,GO:0005544,GO:0005388,GO:0008201,GO:0060090,GO:0017046,GO:0030971,GO:0055074,GO:0097211,GO:0071284,GO:0030195,GO:1902721,GO:0051283,GO:0043065,GO:0051260,GO:1901317,GO:0051592,GO:0010033,GO:0097066	calcium channel complex|vesicle|calcium channel activity|calcium ion binding|calcium-dependent phospholipid binding|calcium-transporting ATPase activity|heparin binding|molecular adaptor activity|peptide hormone binding|receptor tyrosine kinase binding|calcium ion homeostasis|cellular response to gonadotropin-releasing hormone|cellular response to lead ion|negative regulation of blood coagulation…
ANXA6	57.0567	56.9029	56.9798	GeneID:123375618	ANX6	annexin A6 isoform X1 [Chelonia mydas]	GO:0034704,GO:0042470,GO:0005739,GO:0031982,GO:0051015,GO:0005262,GO:0005509,GO:0005544,GO:0048306,GO:0015485,GO:0035374,GO:0019899,GO:0005525,GO:0008201,GO:0015276,GO:0001786,GO:0042803,GO:0044877,GO:0038023,GO:0097190,GO:0031214,GO:0055074,GO:0070509,GO:0003418,GO:0051560,GO:0051283,GO:0001755,GO:0051260,GO:0006937	calcium channel complex|melanosome|mitochondrion|vesicle|actin filament binding|calcium channel activity|calcium ion binding|calcium-dependent phospholipid binding|calcium-dependent protein binding|cholesterol binding|chondroitin sulfate binding|enzyme binding|GTP binding|heparin binding|ligand-gated ion channel activity|phosphatidylserine binding|protein homodimerization activity|protein-contain…
ANXA7	42.2598	50.8425	46.5511	GeneID:123374132	ANX7	annexin A7 [Terrapene carolina triunguis]	GO:0042584,GO:0005829,GO:0005789,GO:0005635,GO:0005886,GO:0005509,GO:0005544,GO:0048306,GO:0042802,GO:0005178,GO:0006914,GO:0008283,GO:0006874,GO:0009992,GO:0030855,GO:0007599,GO:0010629,GO:0008360,GO:0009651,GO:0035176	chromaffin granule membrane|cytosol|endoplasmic reticulum membrane|nuclear envelope|plasma membrane|calcium ion binding|calcium-dependent phospholipid binding|calcium-dependent protein binding|identical protein binding|integrin binding|autophagy|cell proliferation|cellular calcium ion homeostasis|cellular water homeostasis|epithelial cell differentiation|hemostasis|negative regulation of gene exp…
LOC123374434	0.260085	0.271422	0.265753	GeneID:123374434	ANXA8	annexin A8-like protein 1 isoform X1 [Gopherus evgoodei]	GO:0005622,GO:0005509,GO:0005544,GO:0007596,GO:0016197,GO:0007032,GO:1900138,GO:1900004	intracellular|calcium ion binding|calcium-dependent phospholipid binding|blood coagulation|endosomal transport|endosome organization|negative regulation of phospholipase A2 activity|negative regulation of serine-type endopeptidase activity
AOAH	8.66978	9.64467	9.15723	GeneID:123364058	AOAH	acyloxyacyl hydrolase [Chelonoidis abingdonii]	GO:0031410,GO:0005576,GO:0050528,GO:0005509,GO:0006631,GO:0009104	cytoplasmic vesicle|extracellular region|acyloxyacyl hydrolase activity|calcium ion binding|fatty acid metabolic process|lipopolysaccharide catabolic process
LOC123356219	0.0288611	0.0158126	0.0223368	GeneID:123356219	AOC3	membrane primary amine oxidase isoform X1 [Terrapene carolina triunguis]	GO:0009986,GO:0005769,GO:0005783,GO:0005794,GO:0016021,GO:0005886,GO:0052595,GO:0052594,GO:0005507,GO:0052596,GO:0008131,GO:0048038,GO:0052593,GO:0009308,GO:0007155,GO:1902283,GO:0046677	cell surface|early endosome|endoplasmic reticulum|Golgi apparatus|integral component of membrane|plasma membrane|aliphatic-amine oxidase activity|aminoacetone:oxygen oxidoreductase(deaminating) activity|copper ion binding|phenethylamine:oxygen oxidoreductase (deaminating) activity|primary amine oxidase activity|quinone binding|tryptamine:oxygen oxidoreductase (deaminating) activity|amine metaboli…	ko00260,ko00350,ko00360,ko00410	Glycine, serine and threonine metabolism|Tyrosine metabolism|Phenylalanine metabolism|beta-Alanine metabolism
KDM1B	6.11125	5.09892	5.60508	GeneID:123362617	AOF1	F-box/SPRY domain-containing protein 1 [Platysternon megacephalum]	GO:0005654,GO:0000786,GO:0005634,GO:0003677,GO:0071949,GO:0042393,GO:0032452,GO:0034648,GO:0034649,GO:0016491,GO:0008270,GO:0043046,GO:0034720,GO:0007275,GO:0016579,GO:0044030,GO:0006349	nucleoplasm|nucleosome|nucleus|DNA binding|FAD binding|histone binding|histone demethylase activity|histone demethylase activity (H3-dimethyl-K4 specific)|histone demethylase activity (H3-monomethyl-K4 specific)|oxidoreductase activity|zinc ion binding|DNA methylation involved in gamete generation|histone H3-K4 demethylation|multicellular organism development|protein deubiquitination|regulation o…
KDM1A	47.6145	48.7797	48.1971	GeneID:123355323	AOF2	lysine-specific histone demethylase 1A isoform X2 [Gopherus evgoodei]	GO:1990391,GO:0000790,GO:0000784,GO:0005654,GO:0005634,GO:0032991,GO:0005667,GO:0050681,GO:0003682,GO:0032451,GO:0019899,GO:0050660,GO:0004407,GO:0032452,GO:0034648,GO:0032453,GO:0032454,GO:0043426,GO:0030374,GO:0016491,GO:0002039,GO:0042162,GO:0061752,GO:0008134,GO:0044212,GO:0000380,GO:0007596,GO:0071320,GO:0071480,GO:0034644,GO:0021987,GO:0046098,GO:0034720,GO:0033169,GO:0055001,GO:0043392,GO:…	DNA repair complex|nuclear chromatin|nuclear chromosome, telomeric region|nucleoplasm|nucleus|protein-containing complex|transcription factor complex|androgen receptor binding|chromatin binding|demethylase activity|enzyme binding|flavin adenine dinucleotide binding|histone deacetylase activity|histone demethylase activity|histone demethylase activity (H3-dimethyl-K4 specific)|histone demethylase …	ko04714	Thermogenesis
LOC123378342	0.00967883	0.0353526	0.0225157	GeneID:123378342	AOH3	transmembrane protein 244 [Platysternon megacephalum]	GO:0005829,GO:0051537,GO:0004031,GO:0009055,GO:0071949,GO:0050660,GO:0102797,GO:0102798,GO:0005506,GO:0043546,GO:0051287,GO:0042803,GO:0050250,GO:0017144,GO:0055114	cytosol|2 iron, 2 sulfur cluster binding|aldehyde oxidase activity|electron transfer activity|FAD binding|flavin adenine dinucleotide binding|geranial:oxygen oxidoreductase activity|heptaldehyde:oxygen oxidoreductase activity|iron ion binding|molybdopterin cofactor binding|NAD binding|protein homodimerization activity|retinal oxidase activity|drug metabolic process|oxidation-reduction process	ko00280,ko00350,ko00380,ko00750,ko00760,ko00830,ko00982,ko04630	Valine, leucine and isoleucine degradation|Tyrosine metabolism|Tryptophan metabolism|Vitamin B6 metabolism|Nicotinate and nicotinamide metabolism|Retinol metabolism|Drug metabolism - cytochrome P450|Jak-STAT signaling pathway
PRDX3	218.344	252.996	235.67	GeneID:123373969	AOP1	thioredoxin-dependent peroxide reductase, mitochondrial [Terrapene carolina triunguis]
LOC123378341	6.60255	6.90241	6.75248	GeneID:123378341	AOX1	aldehyde oxidase 1-like isoform X2 [Gopherus evgoodei]	GO:0005737,GO:0051537,GO:0004031,GO:0009055,GO:0071949,GO:0102797,GO:0102798,GO:0005506,GO:0043546,GO:0051287	cytoplasm|2 iron, 2 sulfur cluster binding|aldehyde oxidase activity|electron transfer activity|FAD binding|geranial:oxygen oxidoreductase activity|heptaldehyde:oxygen oxidoreductase activity|iron ion binding|molybdopterin cofactor binding|NAD binding	ko00280,ko00350,ko00380,ko00750,ko00760,ko00830,ko00982,ko04630	Valine, leucine and isoleucine degradation|Tyrosine metabolism|Tryptophan metabolism|Vitamin B6 metabolism|Nicotinate and nicotinamide metabolism|Retinol metabolism|Drug metabolism - cytochrome P450|Jak-STAT signaling pathway
AP1S1	68.2602	81.4376	74.8489	GeneID:123361578	AP19	AP-1 complex subunit sigma-1A [Aquila chrysaetos chrysaetos]	GO:0030121,GO:0005905,GO:0030659,GO:0005829,GO:0005794,GO:0000139,GO:0043231,GO:0005765,GO:0016020,GO:0043195,GO:0032588,GO:0019886,GO:0006886,GO:0006898,GO:0050690,GO:0009615,GO:0042147	AP-1 adaptor complex|clathrin-coated pit|cytoplasmic vesicle membrane|cytosol|Golgi apparatus|Golgi membrane|intracellular membrane-bounded organelle|lysosomal membrane|membrane|terminal bouton|trans-Golgi network membrane|antigen processing and presentation of exogenous peptide antigen via MHC class II|intracellular protein transport|receptor-mediated endocytosis|regulation of defense response t…	ko04142,ko05170	Lysosome|Human immunodeficiency virus 1 infection
AP1M2	0.498008	0.071803	0.284906	GeneID:123354102	AP1M2	AP-1 complex subunit mu-2 [Chelonoidis abingdonii]	GO:0030131,GO:0030665,GO:0005794,GO:0006886,GO:0016192	clathrin adaptor complex|clathrin-coated vesicle membrane|Golgi apparatus|intracellular protein transport|vesicle-mediated transport	ko04142,ko05170	Lysosome|Human immunodeficiency virus 1 infection
AP1S2	19.1347	20.6502	19.8924	GeneID:123374383	AP1S2	AP-1 complex subunit sigma-2 isoform D [Patagioenas fasciata monilis]	GO:0005905,GO:0030659,GO:0005794,GO:0030117,GO:0006886,GO:0016192	clathrin-coated pit|cytoplasmic vesicle membrane|Golgi apparatus|membrane coat|intracellular protein transport|vesicle-mediated transport
AP1S3	1.1468	1.04719	1.097	GeneID:123378063	Ap1s3	AP-1 complex subunit sigma-3 [Chrysemys picta bellii]	GO:0005905,GO:0030659,GO:0005794,GO:0043231,GO:0030117,GO:0006605,GO:0016192	clathrin-coated pit|cytoplasmic vesicle membrane|Golgi apparatus|intracellular membrane-bounded organelle|membrane coat|protein targeting|vesicle-mediated transport	ko04142,ko05170	Lysosome|Human immunodeficiency virus 1 infection
AP2A2	49.9562	45.927	47.9416	GeneID:123368827	AP2A2	AP-2 complex subunit alpha-2 isoform X4 [Chrysemys picta bellii]	GO:0030122,GO:0035615,GO:0008289,GO:0048268,GO:0072583,GO:0006886	AP-2 adaptor complex|clathrin adaptor activity|lipid binding|clathrin coat assembly|clathrin-dependent endocytosis|intracellular protein transport	ko04144,ko04721,ko04961,ko05016	Endocytosis|Synaptic vesicle cycle|Endocrine and other factor-regulated calcium reabsorption|Huntington disease
AP2B1	22.1477	22.2387	22.1932	GeneID:123352840	AP2B1	AP-2 complex subunit beta isoform X2 [Gopherus evgoodei]	GO:0030131,GO:0030665,GO:0005794,GO:0030276,GO:0006886,GO:0016192	clathrin adaptor complex|clathrin-coated vesicle membrane|Golgi apparatus|clathrin binding|intracellular protein transport|vesicle-mediated transport	ko04144,ko04721,ko04961,ko05016	Endocytosis|Synaptic vesicle cycle|Endocrine and other factor-regulated calcium reabsorption|Huntington disease
AP2M1	102.489	111.726	107.107	GeneID:123377550	ap2m1	PREDICTED: AP-2 complex subunit mu isoform X3 [Anolis carolinensis]	GO:0030131,GO:0005905,GO:0005886,GO:0008289,GO:0006897,GO:0006886	clathrin adaptor complex|clathrin-coated pit|plasma membrane|lipid binding|endocytosis|intracellular protein transport	ko04144,ko04721,ko04961,ko05016	Endocytosis|Synaptic vesicle cycle|Endocrine and other factor-regulated calcium reabsorption|Huntington disease
KLF12	1.10853	1.07658	1.09255	GeneID:123367316	Ap2rep	Krueppel-like factor 12 isoform X1 [Gopherus evgoodei]	GO:0005829,GO:0005654,GO:0005634,GO:0003677,GO:0003700,GO:0000981,GO:0001227,GO:0046872,GO:0000977,GO:0000122,GO:0045944,GO:0006357,GO:0006355	cytosol|nucleoplasm|nucleus|DNA binding|DNA-binding transcription factor activity|DNA-binding transcription factor activity, RNA polymerase II-specific|DNA-binding transcription repressor activity, RNA polymerase II-specific|metal ion binding|RNA polymerase II regulatory region sequence-specific DNA binding|negative regulation of transcription by RNA polymerase II|positive regulation of transcrip…
AP2S1	89.4444	101.647	95.5458	GeneID:123350409	AP2S1	zinc transporter SLC39A7 [Platysternon megacephalum]	GO:0030122,GO:0008565,GO:0006897,GO:0006886	AP-2 adaptor complex|protein transporter activity|endocytosis|intracellular protein transport	ko04144,ko04721,ko04961,ko05016	Endocytosis|Synaptic vesicle cycle|Endocrine and other factor-regulated calcium reabsorption|Huntington disease
AP3B2	2.46689	3.17415	2.82052	GeneID:123344311	Ap3b2	AP-3 complex subunit beta-2 isoform X1 [Chrysemys picta bellii]	GO:0030123,GO:1904115,GO:0030665,GO:0005802,GO:0008089,GO:0048490,GO:0006886,GO:0016192	AP-3 adaptor complex|axon cytoplasm|clathrin-coated vesicle membrane|trans-Golgi network|anterograde axonal transport|anterograde synaptic vesicle transport|intracellular protein transport|vesicle-mediated transport	ko04142	Lysosome
AP3M2	10.3354	12.3858	11.3606	GeneID:123363463	AP3M2	AP-3 complex subunit mu-2 isoform X1 [Gopherus evgoodei]	GO:0030119,GO:1904115,GO:0030131,GO:0030659,GO:0005794,GO:0008089,GO:0048490,GO:0006886	AP-type membrane coat adaptor complex|axon cytoplasm|clathrin adaptor complex|cytoplasmic vesicle membrane|Golgi apparatus|anterograde axonal transport|anterograde synaptic vesicle transport|intracellular protein transport	ko04142	Lysosome
AP3S1	87.8077	95.951	91.8794	GeneID:123372466	AP3S1	AP-3 complex subunit sigma-1 isoform X1 [Coturnix japonica]	GO:1904115,GO:0030659,GO:0005794,GO:0030117,GO:0008089,GO:0048490,GO:0006886	axon cytoplasm|cytoplasmic vesicle membrane|Golgi apparatus|membrane coat|anterograde axonal transport|anterograde synaptic vesicle transport|intracellular protein transport	ko04142	Lysosome
AP4B1	12.6373	14.2811	13.4592	GeneID:123368428	AP4B1	AP-4 complex subunit beta-1 isoform X1 [Terrapene carolina triunguis]	GO:0030124,GO:0030131,GO:0005829,GO:0031904,GO:0019898,GO:0005802,GO:0032588,GO:0030276,GO:0008104,GO:0006605,GO:0016192	AP-4 adaptor complex|clathrin adaptor complex|cytosol|endosome lumen|extrinsic component of membrane|trans-Golgi network|trans-Golgi network membrane|clathrin binding|protein localization|protein targeting|vesicle-mediated transport	ko04142	Lysosome
AP4E1	5.25677	4.40207	4.82942	GeneID:123343780	AP4E1	AP-4 complex subunit epsilon-1 [Terrapene carolina triunguis]	GO:0030124,GO:0031904,GO:0032588,GO:0008104,GO:0006605,GO:0016192	AP-4 adaptor complex|endosome lumen|trans-Golgi network membrane|protein localization|protein targeting|vesicle-mediated transport	ko04142	Lysosome
AP4M1	2.77963	2.74625	2.76294	GeneID:123361563	AP4M1	AP-4 complex subunit mu-1 [Chrysemys picta bellii]	GO:0030124,GO:0030131,GO:0005829,GO:0005769,GO:0005802,GO:0019904,GO:0006895,GO:0090160,GO:0006886,GO:0008104,GO:1903361,GO:0006605,GO:0006622	AP-4 adaptor complex|clathrin adaptor complex|cytosol|early endosome|trans-Golgi network|protein domain specific binding|Golgi to endosome transport|Golgi to lysosome transport|intracellular protein transport|protein localization|protein localization to basolateral plasma membrane|protein targeting|protein targeting to lysosome	ko04142	Lysosome
AP4S1	5.7549	6.25393	6.00441	GeneID:123368418	AP4S1	AP-4 complex subunit sigma-1 isoform X5 [Gopherus evgoodei]	GO:0030124,GO:0005794,GO:0015031	AP-4 adaptor complex|Golgi apparatus|protein transport	ko04142	Lysosome
AP5B1	1.69104	1.16445	1.42775	GeneID:123374988	ap5b1	AP-5 complex subunit beta-1 isoform X2 [Gopherus evgoodei]	GO:0030119,GO:0016197,GO:0015031	AP-type membrane coat adaptor complex|endosomal transport|protein transport
ZNF410	18.595	19.9953	19.2952	GeneID:123368959	APA1	zinc finger protein 410 isoform X1 [Chelonoidis abingdonii]	GO:0005634,GO:0003677,GO:0000981,GO:0046872	nucleus|DNA binding|DNA-binding transcription factor activity, RNA polymerase II-specific|metal ion binding
TXNDC9	23.9249	22.6265	23.2757	GeneID:123364023	APACD	thioredoxin domain-containing protein 9 [Gopherus evgoodei]	GO:0005737,GO:0005815,GO:0030496,GO:0005634,GO:0045454	cytoplasm|microtubule organizing center|midbody|nucleus|cell redox homeostasis
NUDT2	4.84093	5.40656	5.12375	GeneID:123372386	APAH1	melanotransferrin-like [Platysternon megacephalum]	GO:0005759,GO:0004081,GO:0008803,GO:0005525,GO:0006915,GO:0034599,GO:0006139	mitochondrial matrix|bis(5'-nucleosyl)-tetraphosphatase (asymmetrical) activity|bis(5'-nucleosyl)-tetraphosphatase (symmetrical) activity|GTP binding|apoptotic process|cellular response to oxidative stress|nucleobase-containing compound metabolic process	ko00230,ko00240	Purine metabolism|Pyrimidine metabolism
ANAPC10	5.6099	6.89492	6.25241	GeneID:123372051	APC10	anaphase-promoting complex subunit 10 isoform X1 [Gopherus evgoodei]			ko04110,ko04114,ko04120,ko04914,ko05166	Cell cycle|Oocyte meiosis|Ubiquitin mediated proteolysis|Progesterone-mediated oocyte maturation|Human T-cell leukemia virus 1 infection
APC2	1.10126	0.910742	1.006	GeneID:123355858	Apc2	Adenomatous polyposis coli protein 2 [Platysternon megacephalum]	GO:0005884,GO:0030877,GO:0016342,GO:0005737,GO:0005829,GO:0005794,GO:0045171,GO:0031258,GO:0005874,GO:0015630,GO:0030496,GO:0048471,GO:0098794,GO:0008013,GO:0045295,GO:0008017,GO:0090630,GO:0001708,GO:0016477,GO:0000226,GO:0090090,GO:0007026,GO:0007389,GO:0045732,GO:0045595,GO:0016055	actin filament|beta-catenin destruction complex|catenin complex|cytoplasm|cytosol|Golgi apparatus|intercellular bridge|lamellipodium membrane|microtubule|microtubule cytoskeleton|midbody|perinuclear region of cytoplasm|postsynapse|beta-catenin binding|gamma-catenin binding|microtubule binding|activation of GTPase activity|cell fate specification|cell migration|microtubule cytoskeleton organizatio…	ko04310,ko04390,ko04550,ko04810,ko04934,ko05010,ko05165,ko05200,ko05206,ko05210,ko05213,ko05217,ko05224,ko05225,ko05226	Wnt signaling pathway|Hippo signaling pathway|Signaling pathways regulating pluripotency of stem cells|Regulation of actin cytoskeleton|Cushing syndrome|Alzheimer disease|Human papillomavirus infection|Pathways in cancer|MicroRNAs in cancer|Colorectal cancer|Endometrial cancer|Basal cell carcinoma|Breast cancer|Hepatocellular carcinoma|Gastric cancer
LOC123353703	3.5768	2.3217	2.94925	GeneID:123353703	APC2	calcium-binding mitochondrial carrier protein SCaMC-3 [Chrysemys picta bellii]	GO:0016021,GO:0005743,GO:0005739,GO:0005347,GO:0005509,GO:0036444,GO:0071277,GO:0006851,GO:0043457,GO:0002082,GO:0051282,GO:0097274	integral component of membrane|mitochondrial inner membrane|mitochondrion|ATP transmembrane transporter activity|calcium ion binding|calcium import into the mitochondrion|cellular response to calcium ion|mitochondrial calcium ion transmembrane transport|regulation of cellular respiration|regulation of oxidative phosphorylation|regulation of sequestering of calcium ion|urea homeostasis
LOC123353484	6.92312	8.03061	7.47686	GeneID:123353484	APC2	calcium-binding mitochondrial carrier protein SCaMC-3 [Chrysemys picta bellii]	GO:0016021,GO:0005743,GO:0005739,GO:0005347,GO:0005509,GO:0036444,GO:0071277,GO:0006851,GO:0043457,GO:0002082,GO:0051282,GO:0097274	integral component of membrane|mitochondrial inner membrane|mitochondrion|ATP transmembrane transporter activity|calcium ion binding|calcium import into the mitochondrion|cellular response to calcium ion|mitochondrial calcium ion transmembrane transport|regulation of cellular respiration|regulation of oxidative phosphorylation|regulation of sequestering of calcium ion|urea homeostasis
ANAPC2	32.3866	32.7794	32.583	GeneID:123352328	APC2	anaphase-promoting complex subunit 2 [Gopherus evgoodei]	GO:0005680,GO:0005829,GO:0005654,GO:0031625,GO:0031145,GO:0007049,GO:0051301,GO:0045773,GO:0050775,GO:0090129,GO:0031915,GO:0070979	anaphase-promoting complex|cytosol|nucleoplasm|ubiquitin protein ligase binding|anaphase-promoting complex-dependent catabolic process|cell cycle|cell division|positive regulation of axon extension|positive regulation of dendrite morphogenesis|positive regulation of synapse maturation|positive regulation of synaptic plasticity|protein K11-linked ubiquitination	ko04110,ko04114,ko04120,ko04914,ko05166	Cell cycle|Oocyte meiosis|Ubiquitin mediated proteolysis|Progesterone-mediated oocyte maturation|Human T-cell leukemia virus 1 infection
ANAPC4	5.4581	4.31868	4.88839	GeneID:123371584	APC4	anaphase-promoting complex subunit 4 isoform X1 [Terrapene carolina triunguis]	GO:0005680,GO:0005829,GO:0034399,GO:0005654,GO:0005634,GO:0019903,GO:0004842,GO:0031145,GO:0007049,GO:0051301,GO:0045842,GO:0070979	anaphase-promoting complex|cytosol|nuclear periphery|nucleoplasm|nucleus|protein phosphatase binding|ubiquitin-protein transferase activity|anaphase-promoting complex-dependent catabolic process|cell cycle|cell division|positive regulation of mitotic metaphase/anaphase transition|protein K11-linked ubiquitination	ko04110,ko04114,ko04120,ko04914,ko05166	Cell cycle|Oocyte meiosis|Ubiquitin mediated proteolysis|Progesterone-mediated oocyte maturation|Human T-cell leukemia virus 1 infection
ANAPC7	26.9844	28.7798	27.8821	GeneID:123351000	APC7	anaphase-promoting complex subunit 7 isoform X1 [Chelonoidis abingdonii]	GO:0005680,GO:0005829,GO:0005654,GO:0005634,GO:0019903,GO:0031145,GO:0007049,GO:0051301,GO:0070979	anaphase-promoting complex|cytosol|nucleoplasm|nucleus|protein phosphatase binding|anaphase-promoting complex-dependent catabolic process|cell cycle|cell division|protein K11-linked ubiquitination	ko04110,ko04114,ko04120,ko04914,ko05166	Cell cycle|Oocyte meiosis|Ubiquitin mediated proteolysis|Progesterone-mediated oocyte maturation|Human T-cell leukemia virus 1 infection
APCDD1	33.7651	51.3611	42.5631	GeneID:123364770	APCDD1	Protein APCDD1 [Platysternon megacephalum]	GO:0005615,GO:0005887,GO:0017147,GO:0030178,GO:0016055	extracellular space|integral component of plasma membrane|Wnt-protein binding|negative regulation of Wnt signaling pathway|Wnt signaling pathway
APCDD1L	12.2016	12.4319	12.3168	GeneID:123347257	APCDD1L	protein transport protein Sec24C [Platysternon megacephalum]	GO:0016021	integral component of membrane
LOC123344536	3.39975	4.74798	4.07386	GeneID:123344536	APDE	aminopeptidase N [Gopherus evgoodei]	GO:0005737,GO:0005793,GO:0009897,GO:0070062,GO:0016021,GO:0005886,GO:0070006,GO:0042277,GO:0008270,GO:0043171,GO:0006508	cytoplasm|endoplasmic reticulum-Golgi intermediate compartment|external side of plasma membrane|extracellular exosome|integral component of membrane|plasma membrane|metalloaminopeptidase activity|peptide binding|zinc ion binding|peptide catabolic process|proteolysis	ko00480,ko04614,ko04640	Glutathione metabolism|Renin-angiotensin system|Hematopoietic cell lineage
APEX2	4.67605	3.78537	4.23071	GeneID:123357084	Ape2	DNA-(apurinic or apyrimidinic site) lyase 2 isoform X4 [Gopherus evgoodei]	GO:0001650,GO:0043231,GO:0005743,GO:0005739,GO:0005634,GO:0140078,GO:0003677,GO:0003906,GO:0008311,GO:0004519,GO:0004528,GO:0008270,GO:0006284,GO:0007049,GO:0006310	fibrillar center|intracellular membrane-bounded organelle|mitochondrial inner membrane|mitochondrion|nucleus|class I DNA-(apurinic or apyrimidinic site) endonuclease activity|DNA binding|DNA-(apurinic or apyrimidinic site) endonuclease activity|double-stranded DNA 3'-5' exodeoxyribonuclease activity|endonuclease activity|phosphodiesterase I activity|zinc ion binding|base-excision repair|cell cycl…	ko03410	Base excision repair
SPEG	2.56791	2.32777	2.44784	GeneID:123378700	Apeg1	striated muscle preferentially expressed protein kinase isoform X1 [Gopherus evgoodei]	GO:0005634,GO:0005524,GO:0004672,GO:0004674,GO:0072358,GO:0042692	nucleus|ATP binding|protein kinase activity|protein serine/threonine kinase activity|cardiovascular system development|muscle cell differentiation
APLN	29.7379	37.9644	33.8512	GeneID:123377922	APEL	apelin [Chrysemys picta bellii]	GO:0005576,GO:0005615,GO:0031704,GO:0005179,GO:0001525,GO:0060183,GO:0060976,GO:0042756,GO:0007369,GO:0045776,GO:0040037,GO:0010629,GO:1904706,GO:1904022,GO:0045823,GO:1902895,GO:1905564	extracellular region|extracellular space|apelin receptor binding|hormone activity|angiogenesis|apelin receptor signaling pathway|coronary vasculature development|drinking behavior|gastrulation|negative regulation of blood pressure|negative regulation of fibroblast growth factor receptor signaling pathway|negative regulation of gene expression|negative regulation of vascular smooth muscle cell pro…	ko04080,ko04371	Neuroactive ligand-receptor interaction|Apelin signaling pathway
HSPA4L	53.1613	45.0393	49.1003	GeneID:123371001	APG1	endothelin-1 receptor [Platysternon megacephalum]	GO:0005737,GO:0005829,GO:0005634,GO:0005524,GO:0006457,GO:0006986	cytoplasm|cytosol|nucleus|ATP binding|protein folding|response to unfolded protein	ko04141	Protein processing in endoplasmic reticulum
ATG12	25.8649	27.441	26.653	GeneID:123372467	Apg12	ubiquitin-like protein ATG12 isoform X2 [Chelonoidis abingdonii]	GO:0034274,GO:0005776,GO:0005829,GO:0016020,GO:0034045,GO:0032991,GO:0019776,GO:0000045,GO:0006914,GO:0000422,GO:0006501	Atg12-Atg5-Atg16 complex|autophagosome|cytosol|membrane|phagophore assembly site membrane|protein-containing complex|Atg8 ligase activity|autophagosome assembly|autophagy|autophagy of mitochondrion|C-terminal protein lipidation	ko04068,ko04136,ko04140,ko04621,ko04622,ko05131	FoxO signaling pathway|Autophagy - other|Autophagy - animal|NOD-like receptor signaling pathway|RIG-I-like receptor signaling pathway|Shigellosis
HSPA4	71.8336	68.1636	69.9986	GeneID:123376570	APG2	heat shock 70 kDa protein 4 [Terrapene carolina triunguis]	GO:0005829,GO:0070062,GO:0005634,GO:0005524,GO:0051131,GO:0045040,GO:0006986	cytosol|extracellular exosome|nucleus|ATP binding|chaperone-mediated protein complex assembly|protein import into mitochondrial outer membrane|response to unfolded protein	ko04530,ko04612	Tight junction|Antigen processing and presentation
ATG3	91.9446	101.792	96.8682	GeneID:123361645	Apg3l	ubiquitin-like-conjugating enzyme ATG3 isoform X1 [Chelonoidis abingdonii]	GO:0000153,GO:0005829,GO:0019777,GO:0019776,GO:0019899,GO:0019787,GO:0000045,GO:0000422,GO:0006464,GO:0016236,GO:0043653,GO:0050765,GO:0015031,GO:0016567,GO:1902017	cytoplasmic ubiquitin ligase complex|cytosol|Atg12 transferase activity|Atg8 ligase activity|enzyme binding|ubiquitin-like protein transferase activity|autophagosome assembly|autophagy of mitochondrion|cellular protein modification process|macroautophagy|mitochondrial fragmentation involved in apoptotic process|negative regulation of phagocytosis|protein transport|protein ubiquitination|regulatio…	ko04136,ko04140,ko05167	Autophagy - other|Autophagy - animal|Kaposi sarcoma-associated herpesvirus infection
ATG4C	2.93378	2.75361	2.84369	GeneID:123375938	APG4C	cysteine protease ATG4C isoform X1 [Terrapene carolina triunguis]	GO:0005737,GO:0005829,GO:0005576,GO:0004197,GO:0008233,GO:0000045,GO:0006914,GO:0006612,GO:0006508	cytoplasm|cytosol|extracellular region|cysteine-type endopeptidase activity|peptidase activity|autophagosome assembly|autophagy|protein targeting to membrane|proteolysis	ko04136,ko04140	Autophagy - other|Autophagy - animal
ATG4D	28.6843	32.4792	30.5818	GeneID:123354069	Apg4d	guanine nucleotide-binding protein-like 1 [Platysternon megacephalum]	GO:0005737,GO:0005759,GO:0008234,GO:0006915,GO:0006914,GO:0015031	cytoplasm|mitochondrial matrix|cysteine-type peptidase activity|apoptotic process|autophagy|protein transport	ko04136,ko04140	Autophagy - other|Autophagy - animal
ATG9A	12.8194	10.268	11.5437	GeneID:123378651	APG9L1	autophagy-related protein 9A isoform X1 [Gopherus evgoodei]	GO:0000421,GO:0005794,GO:0016021,GO:0031902,GO:0006914,GO:0015031	autophagosome membrane|Golgi apparatus|integral component of membrane|late endosome membrane|autophagy|protein transport	ko04136,ko04137,ko04140	Autophagy - other|Mitophagy - animal|Autophagy - animal
APH1A	8.57733	10.0942	9.33574	GeneID:123352183	Aph1a	protein FAM104A [Platysternon megacephalum]	GO:0005783,GO:0005789,GO:0070765,GO:0005794,GO:0032580,GO:0016021,GO:0005887,GO:0099056,GO:0005739,GO:0005886,GO:0004175,GO:0008233,GO:0042987,GO:0042982,GO:0034205,GO:0006509,GO:0031293,GO:0001656,GO:0007220,GO:0007219,GO:0043085,GO:0016485	endoplasmic reticulum|endoplasmic reticulum membrane|gamma-secretase complex|Golgi apparatus|Golgi cisterna membrane|integral component of membrane|integral component of plasma membrane|integral component of presynaptic membrane|mitochondrion|plasma membrane|endopeptidase activity|peptidase activity|amyloid precursor protein catabolic process|amyloid precursor protein metabolic process|amyloid-be…	ko04330,ko05010	Notch signaling pathway|Alzheimer disease
ACER3	16.3801	11.8599	14.12	GeneID:123372812	Aphc	alkaline ceramidase 3 isoform X1 [Gopherus evgoodei]	GO:0030176,GO:0030173,GO:0070774,GO:0006672,GO:0071602,GO:0008284,GO:0046512	integral component of endoplasmic reticulum membrane|integral component of Golgi membrane|phytoceramidase activity|ceramide metabolic process|phytosphingosine biosynthetic process|positive regulation of cell proliferation|sphingosine biosynthetic process	ko00600	Sphingolipid metabolism
LOC123377380	3.30886	3.09643	3.20264	GeneID:123377380	Api3	E3 ubiquitin-protein ligase XIAP isoform X1 [Chelonoidis abingdonii]	GO:0005737,GO:0005829,GO:0005634,GO:0048471,GO:0032991,GO:0043027,GO:0046872,GO:0002020,GO:0097110,GO:0061630,GO:0004842,GO:1990001,GO:0043066,GO:0043524,GO:0090263,GO:0016055	cytoplasm|cytosol|nucleus|perinuclear region of cytoplasm|protein-containing complex|cysteine-type endopeptidase inhibitor activity involved in apoptotic process|metal ion binding|protease binding|scaffold protein binding|ubiquitin protein ligase activity|ubiquitin-protein transferase activity|inhibition of cysteine-type endopeptidase activity involved in apoptotic process|negative regulation of …	ko01524,ko04064,ko04120,ko04210,ko04214,ko04215,ko04217,ko04510,ko04621,ko05145,ko05166,ko05200,ko05222	Platinum drug resistance|NF-kappa B signaling pathway|Ubiquitin mediated proteolysis|Apoptosis|Apoptosis - fly|Apoptosis - multiple species|Necroptosis|Focal adhesion|NOD-like receptor signaling pathway|Toxoplasmosis|Human T-cell leukemia virus 1 infection|Pathways in cancer|Small cell lung cancer
APLP1	33.0509	31.5485	32.2997	GeneID:123351845	Aplp2	amyloid-like protein 1 [Chelonoidis abingdonii]	GO:0016021,GO:0005634,GO:0005886,GO:0003677,GO:0008201,GO:0042802,GO:0046914,GO:0006878,GO:0008203,GO:0030198,GO:0030900,GO:0007626,GO:0007617,GO:0030901,GO:0050885,GO:0007176,GO:0043393,GO:0001967	integral component of membrane|nucleus|plasma membrane|DNA binding|heparin binding|identical protein binding|transition metal ion binding|cellular copper ion homeostasis|cholesterol metabolic process|extracellular matrix organization|forebrain development|locomotory behavior|mating behavior|midbrain development|neuromuscular process controlling balance|regulation of epidermal growth factor-activa…
APLP2	133.967	134.299	134.133	GeneID:123354731	Aplp2	ribonuclease UK114 [Platysternon megacephalum]	GO:0016021,GO:0008201,GO:0004867,GO:0046914	integral component of membrane|heparin binding|serine-type endopeptidase inhibitor activity|transition metal ion binding
ZBTB7C	0.123993	0.0188706	0.0714318	GeneID:123372331	APM1	zinc finger and BTB domain-containing protein 7C [Terrapene carolina triunguis]	GO:0005634,GO:0000981,GO:0046872,GO:0003676,GO:0008285,GO:0045600,GO:0045944,GO:1903025	nucleus|DNA-binding transcription factor activity, RNA polymerase II-specific|metal ion binding|nucleic acid binding|negative regulation of cell proliferation|positive regulation of fat cell differentiation|positive regulation of transcription by RNA polymerase II|regulation of RNA polymerase II regulatory region sequence-specific DNA binding
LOC123359719	0	0.0511386	0.0255693	GeneID:123359719	APO2L	tumor necrosis factor ligand superfamily member 10 [Chelonoidis abingdonii]			ko04060,ko04061,ko04068,ko04210,ko04217,ko04650,ko05130,ko05132,ko05164
LOC123359708	0.296798	0	0.148399	GeneID:123359708	APO2L	tumor necrosis factor ligand superfamily member 10 [Gopherus evgoodei]			ko04060,ko04061,ko04068,ko04210,ko04217,ko04650,ko05130,ko05132,ko05164	Cytokine-cytokine receptor interaction|Viral protein interaction with cytokine and cytokine receptor|FoxO signaling pathway|Apoptosis|Necroptosis|Natural killer cell mediated cytotoxicity|Pathogenic Escherichia coli infection|Salmonella infection|Influenza A
TNFSF10	1.75147	1.55911	1.65529	GeneID:123377619	APO2L	tumor necrosis factor ligand superfamily member 10 [Chelonoidis abingdonii]			ko04060,ko04061,ko04068,ko04210,ko04217,ko04650,ko05130,ko05132,ko05164	Cytokine-cytokine receptor interaction|Viral protein interaction with cytokine and cytokine receptor|FoxO signaling pathway|Apoptosis|Necroptosis|Natural killer cell mediated cytotoxicity|Pathogenic Escherichia coli infection|Salmonella infection|Influenza A
LOC123377926	6.67937	7.89493	7.28715	GeneID:123377926	APO2L	tumor necrosis factor ligand superfamily member 10-like [Chelonoidis abingdonii]
APOA1	0.190589	0.104421	0.147505	GeneID:123354708	APOA1	apolipoprotein A-I [Gopherus evgoodei]	GO:0042627,GO:0005615,GO:0034364,GO:0015485,GO:0017127,GO:0070653,GO:0060228,GO:0005543,GO:0006695,GO:0033344,GO:0042632,GO:0034380,GO:0042157,GO:0045445,GO:1901247,GO:0033700,GO:0010873,GO:0046889,GO:0051726,GO:0032374,GO:0043691,GO:0019433,GO:0034372	chylomicron|extracellular space|high-density lipoprotein particle|cholesterol binding|cholesterol transporter activity|high-density lipoprotein particle receptor binding|phosphatidylcholine-sterol O-acyltransferase activator activity|phospholipid binding|cholesterol biosynthetic process|cholesterol efflux|cholesterol homeostasis|high-density lipoprotein particle assembly|lipoprotein metabolic pro…	ko03320,ko04975,ko04977,ko04979,ko05143	PPAR signaling pathway|Fat digestion and absorption|Vitamin digestion and absorption|Cholesterol metabolism|African trypanosomiasis
NAXE	28.6138	27.522	28.0679	GeneID:123351395	apoa1bp	NAD(P)H-hydrate epimerase [Chelonoidis abingdonii]	GO:0005576,GO:0005739,GO:0046872,GO:0052856,GO:0052857,GO:0000166	extracellular region|mitochondrion|metal ion binding|NADHX epimerase activity|NADPHX epimerase activity|nucleotide binding
LOC123361625	0	0.0773357	0.0386679	GeneID:123361625	APOA4	apolipoprotein A-IV-like isoform X2 [Chelonoidis abingdonii]			ko04975,ko04977,ko04979
LOC123365627	0.0765467	0.034949	0.0557479	GeneID:123365627	Apobec1	C->U-editing enzyme APOBEC-1-like isoform X3 [Chrysemys picta bellii]	GO:0005737,GO:0005634,GO:0017091,GO:0004126,GO:0004131,GO:0008047,GO:0003729,GO:0019904,GO:0043021,GO:0003723,GO:0008270,GO:0032869,GO:0016554,GO:0051607,GO:0070383,GO:0080111,GO:0042158,GO:0042157,GO:0042953,GO:0016556,GO:0006397,GO:0048255,GO:0090310,GO:0090209,GO:0090366,GO:0042127,GO:0051592,GO:0042493,GO:0045471,GO:0010332,GO:0006970,GO:0010043,GO:0006641	cytoplasm|nucleus|AU-rich element binding|cytidine deaminase activity|cytosine deaminase activity|enzyme activator activity|mRNA binding|protein domain specific binding|ribonucleoprotein complex binding|RNA binding|zinc ion binding|cellular response to insulin stimulus|cytidine to uridine editing|defense response to virus|DNA cytosine deamination|DNA demethylation|lipoprotein biosynthetic process…
LOC123346221	1.64988	3.01314	2.33151	GeneID:123346221	APOBEC1	DNA dC->dU-editing enzyme APOBEC3-like [Chelonoidis abingdonii]	GO:0005737,GO:0005634,GO:0017091,GO:0004126,GO:0003723,GO:0008270,GO:0016554,GO:0080111,GO:0042158,GO:0042953,GO:0016556,GO:0006397,GO:0048255,GO:0090310,GO:0090209,GO:0042127,GO:0010332,GO:0006641	cytoplasm|nucleus|AU-rich element binding|cytidine deaminase activity|RNA binding|zinc ion binding|cytidine to uridine editing|DNA demethylation|lipoprotein biosynthetic process|lipoprotein transport|mRNA modification|mRNA processing|mRNA stabilization|negative regulation of methylation-dependent chromatin silencing|negative regulation of triglyceride metabolic process|regulation of cell prolifer…
LOC123355412	26.8026	35.8282	31.3154	GeneID:123355412	APOBEC1	C->U-editing enzyme APOBEC-1-like isoform X1 [Chrysemys picta bellii]	GO:0005737,GO:0005634,GO:0017091,GO:0004126,GO:0003723,GO:0008270,GO:0016554,GO:0080111,GO:0042158,GO:0042953,GO:0016556,GO:0006397,GO:0048255,GO:0090310,GO:0090209,GO:0042127,GO:0010332,GO:0006641	cytoplasm|nucleus|AU-rich element binding|cytidine deaminase activity|RNA binding|zinc ion binding|cytidine to uridine editing|DNA demethylation|lipoprotein biosynthetic process|lipoprotein transport|mRNA modification|mRNA processing|mRNA stabilization|negative regulation of methylation-dependent chromatin silencing|negative regulation of triglyceride metabolic process|regulation of cell prolifer…
APOBEC2	4.98346	4.24724	4.61535	GeneID:123368568	APOBEC2	junctional adhesion molecule B [Platysternon megacephalum]	GO:0005737,GO:0005634,GO:0004126,GO:0042802,GO:0003723,GO:0008270,GO:0016554,GO:0080111,GO:0016556,GO:0006397	cytoplasm|nucleus|cytidine deaminase activity|identical protein binding|RNA binding|zinc ion binding|cytidine to uridine editing|DNA demethylation|mRNA modification|mRNA processing
LOC123361613	1.59851	1.11213	1.35532	GeneID:123361613	APOC1	apolipoprotein C-I-like [Gopherus evgoodei]	GO:0034361,GO:0006869,GO:0042157	very-low-density lipoprotein particle|lipid transport|lipoprotein metabolic process	ko04979	Cholesterol metabolism
APOD	12.7776	15.015	13.8963	GeneID:123377721	APOD	Very long-chain specific acyl-CoA dehydrogenase [Chelonia mydas]	GO:0022626,GO:0030425,GO:0005783,GO:0005615,GO:0043025,GO:0048471,GO:0015485,GO:0007568,GO:0007420,GO:0006006,GO:0006629,GO:0006869,GO:1900016,GO:0051895,GO:0060588,GO:0071638,GO:0010642,GO:0042308,GO:0048662,GO:2000098,GO:2000405,GO:0014012,GO:0048678,GO:0042493,GO:0000302,GO:0042246	cytosolic ribosome|dendrite|endoplasmic reticulum|extracellular space|neuronal cell body|perinuclear region of cytoplasm|cholesterol binding|aging|brain development|glucose metabolic process|lipid metabolic process|lipid transport|negative regulation of cytokine production involved in inflammatory response|negative regulation of focal adhesion assembly|negative regulation of lipoprotein lipid oxi…
APOE	0.108561	0	0.0542806	GeneID:123361621	APOE	SWI/SNF-related matrix-associated actin-dependent regulator of chromatin subfamily A-like protein 1 [Platysternon megacephalum]	GO:0005576,GO:0008289,GO:0006869,GO:0042157	extracellular region|lipid binding|lipid transport|lipoprotein metabolic process	ko04979,ko05010	Cholesterol metabolism|Alzheimer disease
LOC123361904	1.62035	1.58614	1.60325	GeneID:123361904	APOL2	Apolipoprotein L1 [Platysternon megacephalum]	GO:0005789,GO:0005576,GO:0016020,GO:0008035,GO:0008289,GO:0005102,GO:0006953,GO:0008203,GO:0006629,GO:0006869,GO:0042157,GO:0060135,GO:0007275	endoplasmic reticulum membrane|extracellular region|membrane|high-density lipoprotein particle binding|lipid binding|signaling receptor binding|acute-phase response|cholesterol metabolic process|lipid metabolic process|lipid transport|lipoprotein metabolic process|maternal process involved in female pregnancy|multicellular organism development
APOM	0.623573	1.08188	0.852726	GeneID:123345920	APOM	apolipoprotein M [Chelonoidis abingdonii]	GO:0034364,GO:0006869	high-density lipoprotein particle|lipid transport
LOC123369517	2.6049	3.60734	3.10612	GeneID:123369517	Apop1	apoptogenic protein 1, mitochondrial isoform X1 [Terrapene carolina triunguis]
LOC123361996	245.009	277.306	261.157	GeneID:123361996	APP	amyloid-beta A4 protein isoform X1 [Terrapene carolina triunguis]	GO:0030424,GO:0005905,GO:0005737,GO:0005769,GO:0005794,GO:0030426,GO:0016021,GO:0043204,GO:0005886,GO:0003677,GO:0008201,GO:0004867,GO:0046914,GO:0008344,GO:0006915,GO:0008088,GO:0016199,GO:0007409,GO:0007155,GO:0006878,GO:0048669,GO:0016358,GO:0006897,GO:0030198,GO:0035235,GO:0007626,GO:0007617,GO:0006378,GO:0031175,GO:0016322,GO:0007219,GO:0045931,GO:0006468,GO:0007176,GO:0040014,GO:0050803,GO:…	axon|clathrin-coated pit|cytoplasm|early endosome|Golgi apparatus|growth cone|integral component of membrane|perikaryon|plasma membrane|DNA binding|heparin binding|serine-type endopeptidase inhibitor activity|transition metal ion binding|adult locomotory behavior|apoptotic process|axo-dendritic transport|axon midline choice point recognition|axonogenesis|cell adhesion|cellular copper ion homeosta…	ko04726,ko05010	Serotonergic synapse|Alzheimer disease
PABPC4	7.89193	8.49794	8.19494	GeneID:123355367	APP1	polyadenylate-binding protein 4 isoform X1 [Gopherus evgoodei]	GO:0005737,GO:0010494,GO:0005829,GO:0005634,GO:1990904,GO:0003730,GO:0008143,GO:0008266,GO:0003723,GO:0007596,GO:0061515,GO:0043488,GO:0006401,GO:0006396,GO:0006412	cytoplasm|cytoplasmic stress granule|cytosol|nucleus|ribonucleoprotein complex|mRNA 3'-UTR binding|poly(A) binding|poly(U) RNA binding|RNA binding|blood coagulation|myeloid cell development|regulation of mRNA stability|RNA catabolic process|RNA processing|translation	ko03013,ko03015,ko03018	RNA transport|mRNA surveillance pathway|RNA degradation
PLEKHF1	6.38238	6.46633	6.42436	GeneID:123349573	APPD	serine-rich single-pass membrane protein 1 [Platysternon megacephalum]	GO:0010008,GO:0005765,GO:0005764,GO:0005634,GO:0048471,GO:0046872,GO:0035091,GO:0032266,GO:0070273,GO:0010314,GO:0006915,GO:0007032,GO:0010508,GO:2001244,GO:0072659,GO:0016050	endosome membrane|lysosomal membrane|lysosome|nucleus|perinuclear region of cytoplasm|metal ion binding|phosphatidylinositol binding|phosphatidylinositol-3-phosphate binding|phosphatidylinositol-4-phosphate binding|phosphatidylinositol-5-phosphate binding|apoptotic process|endosome organization|positive regulation of autophagy|positive regulation of intrinsic apoptotic signaling pathway|protein l…
APPL1	4.7218	4.27844	4.50012	GeneID:123374275	APPL1	DCC-interacting protein 13-alpha [Terrapene carolina triunguis]	GO:0005829,GO:0005769,GO:0031901,GO:0010008,GO:0070062,GO:0005634,GO:0012506,GO:0042802,GO:0043422,GO:0044877,GO:0007049,GO:0008283,GO:0097192,GO:0008286,GO:0046324,GO:1903076,GO:0007165,GO:0023052	cytosol|early endosome|early endosome membrane|endosome membrane|extracellular exosome|nucleus|vesicle membrane|identical protein binding|protein kinase B binding|protein-containing complex binding|cell cycle|cell proliferation|extrinsic apoptotic signaling pathway in absence of ligand|insulin receptor signaling pathway|regulation of glucose import|regulation of protein localization to plasma mem…	ko04211,ko05200,ko05210	Longevity regulating pathway|Pathways in cancer|Colorectal cancer
LOC123361529	15.6112	18.3416	16.9764	GeneID:123361529	April	tumor necrosis factor [Terrapene carolina triunguis]	GO:0005737,GO:0009897,GO:0005615,GO:0005125,GO:0005164,GO:0016064,GO:0002426,GO:0008284,GO:0002636,GO:0048298,GO:0050776	cytoplasm|external side of plasma membrane|extracellular space|cytokine activity|tumor necrosis factor receptor binding|immunoglobulin mediated immune response|immunoglobulin production in mucosal tissue|positive regulation of cell proliferation|positive regulation of germinal center formation|positive regulation of isotype switching to IgA isotypes|regulation of immune response	ko04060	Cytokine-cytokine receptor interaction
APRT	45.8908	53.8499	49.8703	GeneID:123349006	Aprt	Adenine phosphoribosyltransferase [Platysternon megacephalum]	GO:0005829,GO:0005654,GO:0002055,GO:0003999,GO:0016208,GO:0006168,GO:0044209,GO:0032869,GO:0007625,GO:0007595,GO:0006166	cytosol|nucleoplasm|adenine binding|adenine phosphoribosyltransferase activity|AMP binding|adenine salvage|AMP salvage|cellular response to insulin stimulus|grooming behavior|lactation|purine ribonucleoside salvage	ko00230	Purine metabolism
SH2B2	0.0894803	0.0163416	0.052911	GeneID:123353214	Aps	SH2B adapter protein 2 isoform X2 [Chelonoidis abingdonii]	GO:0005884,GO:0005737,GO:0005829,GO:0005886,GO:0001726,GO:0001725,GO:0042802,GO:0008269,GO:0005070,GO:0005068,GO:0030036,GO:0050851,GO:0001922,GO:0050873,GO:0019221,GO:0042593,GO:0008286,GO:0035556,GO:0046325,GO:0007399,GO:0050776,GO:0019222,GO:0046578	actin filament|cytoplasm|cytosol|plasma membrane|ruffle|stress fiber|identical protein binding|JAK pathway signal transduction adaptor activity|SH3/SH2 adaptor activity|transmembrane receptor protein tyrosine kinase adaptor activity|actin cytoskeleton organization|antigen receptor-mediated signaling pathway|B-1 B cell homeostasis|brown fat cell differentiation|cytokine-mediated signaling pathway|…	ko04722,ko04910	Neurotrophin signaling pathway|Insulin signaling pathway
FAS	5.75364	7.29338	6.52351	GeneID:123373601	APT1	tumor necrosis factor receptor superfamily member 6 [Chelonoidis abingdonii]	GO:0016021,GO:0005886,GO:0005516,GO:0004888,GO:0006915,GO:0006955,GO:0007165	integral component of membrane|plasma membrane|calmodulin binding|transmembrane signaling receptor activity|apoptotic process|immune response|signal transduction	ko01524,ko04010,ko04060,ko04115,ko04210,ko04217,ko04650,ko04668,ko04932,ko04940,ko05010,ko05130,ko05142,ko05143,ko05160,ko05161,ko05162,ko05163,ko05164,ko05165,ko05167,ko05168,ko05169,ko05170,ko05200,ko05205,ko05320,ko05330,ko05332	Platinum drug resistance|MAPK signaling pathway|Cytokine-cytokine receptor interaction|p53 signaling pathway|Apoptosis|Necroptosis|Natural killer cell mediated cytotoxicity|TNF signaling pathway|Non-alcoholic fatty liver disease (NAFLD)|Type I diabetes mellitus|Alzheimer disease|Pathogenic Escherichia coli infection|Chagas disease (American trypanosomiasis)|African trypanosomiasis|Hepatitis C|Hep…
FASLG	0	0.12432	0.0621598	GeneID:123376387	APT1LG1	tumor necrosis factor ligand superfamily member 6 [Chrysemys picta bellii]			ko01524,ko04010,ko04014,ko04060,ko04068,ko04151,ko04210,ko04217,ko04650,ko04722,ko04932,ko04940,ko05130,ko05142,ko05143,ko05160,ko05161,ko05162,ko05163,ko05164,ko05165,ko05168,ko05170,ko05200,ko05205,ko05320,ko05330,ko05332
LYPLA2	36.3881	36.0065	36.1973	GeneID:123355306	APT2	BSD domain-containing protein 1 [Platysternon megacephalum]	GO:0005737,GO:0005829,GO:0070062,GO:0005795,GO:0045296,GO:0052689,GO:0008474,GO:0007411,GO:0006631,GO:0002084	cytoplasm|cytosol|extracellular exosome|Golgi stack|cadherin binding|carboxylic ester hydrolase activity|palmitoyl-(protein) hydrolase activity|axon guidance|fatty acid metabolic process|protein depalmitoylation	ko00564	Glycerophospholipid metabolism
APTX	7.15818	8.15583	7.657	GeneID:123372372	APTX	aprataxin isoform X2 [Chrysemys picta bellii]	GO:0005730,GO:0005654,GO:0005634,GO:0033699,GO:0120108,GO:0003725,GO:0046872,GO:0030983,GO:1990165,GO:0003697,GO:0006302,GO:0000012	nucleolus|nucleoplasm|nucleus|DNA 5'-adenosine monophosphate hydrolase activity|DNA-3'-diphospho-5'-guanosine diphosphatase|double-stranded RNA binding|metal ion binding|mismatched DNA binding|single-strand break-containing DNA binding|single-stranded DNA binding|double-strand break repair|single strand break repair
SHROOM1	0	0.048248	0.024124	GeneID:123375621	apx	DNA topoisomerase 3-alpha [Platysternon megacephalum]	GO:0016324,GO:0016327,GO:0005737,GO:0005874,GO:0051015	apical plasma membrane|apicolateral plasma membrane|cytoplasm|microtubule|actin filament binding
SHROOM2	8.04812	6.71591	7.38201	GeneID:123352500	APXL	protein Shroom2 isoform X4 [Chrysemys picta bellii]	GO:0005912,GO:0043296,GO:0016324,GO:0005923,GO:0005913,GO:0030864,GO:0005856,GO:0070062,GO:0005874,GO:0005886,GO:0003779,GO:0051015,GO:0008013,GO:0015280,GO:0030036,GO:0007015,GO:0045176,GO:0007420,GO:0043010,GO:0048593,GO:0016477,GO:0043482,GO:0043583,GO:0032401,GO:0008057,GO:0002089,GO:0032438	adherens junction|apical junction complex|apical plasma membrane|bicellular tight junction|cell-cell adherens junction|cortical actin cytoskeleton|cytoskeleton|extracellular exosome|microtubule|plasma membrane|actin binding|actin filament binding|beta-catenin binding|ligand-gated sodium channel activity|actin cytoskeleton organization|actin filament organization|apical protein localization|brain …
AQP1	81.7817	100.638	91.2099	GeneID:123363434	AQP1	aquaporin-1 [Gopherus evgoodei]	GO:0045177,GO:0016324,GO:0009925,GO:0016323,GO:0005903,GO:0031526,GO:0005737,GO:0016021,GO:0031965,GO:0005634,GO:0005886,GO:0042383,GO:0008519,GO:0035379,GO:0015168,GO:0005223,GO:0030184,GO:0005267,GO:0022857,GO:0015250,GO:0005372,GO:0015696,GO:0035378,GO:0015670,GO:0006884,GO:0019725,GO:0071474,GO:0071320,GO:0071280,GO:0071549,GO:0070301,GO:0071456,GO:0071241,GO:0071260,GO:0071288,GO:0071300,GO:…	apical part of cell|apical plasma membrane|basal plasma membrane|basolateral plasma membrane|brush border|brush border membrane|cytoplasm|integral component of membrane|nuclear membrane|nucleus|plasma membrane|sarcolemma|ammonium transmembrane transporter activity|carbon dioxide transmembrane transporter activity|glycerol transmembrane transporter activity|intracellular cGMP-activated cation chan…	ko04924,ko04964,ko04976	Renin secretion|Proximal tubule bicarbonate reclamation|Bile secretion
AQP11	0.537184	0.646058	0.591621	GeneID:123372759	AQP11	aquaporin-11 isoform X1 [Chelonoidis abingdonii]
LOC123377756	0.098835	0	0.0494175	GeneID:123377756	Aqp12	orexigenic neuropeptide QRFP [Platysternon megacephalum]	GO:0005737,GO:0016021,GO:0005886,GO:0015250	cytoplasm|integral component of membrane|plasma membrane|water channel activity
AQP3	4.28141	4.57499	4.4282	GeneID:123372205	AQP3	NAD-dependent protein deacetylase sirtuin-4 [Platysternon megacephalum]	GO:0016323,GO:0005911,GO:0005737,GO:0016021,GO:0005634,GO:0015254,GO:0071456,GO:0090650,GO:0042476,GO:0002684,GO:0070295,GO:0032526,GO:0015840	basolateral plasma membrane|cell-cell junction|cytoplasm|integral component of membrane|nucleus|glycerol channel activity|cellular response to hypoxia|cellular response to oxygen-glucose deprivation|odontogenesis|positive regulation of immune system process|renal water absorption|response to retinoic acid|urea transport	ko04962	Vasopressin-regulated water reabsorption
AQP4	0.0652028	0.0148849	0.0400438	GeneID:123364048	AQP4	decaprenyl-diphosphate synthase subunit 1 [Platysternon megacephalum]			ko04962,ko04976	Vasopressin-regulated water reabsorption|Bile secretion
LOC123353984	0.40065	0.387371	0.39401	GeneID:123353984	Aqp4	PREDICTED: aquaporin-4-like isoform X2 [Thamnophis sirtalis]	GO:0009925,GO:0016323,GO:0031253,GO:0005911,GO:0005737,GO:0009897,GO:0016021,GO:0005887,GO:0016020,GO:0005886,GO:0032991,GO:0042383,GO:0030315,GO:0042802,GO:0015288,GO:0015250,GO:0015670,GO:0071333,GO:0071346,GO:0060354,GO:0032691,GO:0032715,GO:0051260,GO:0010574,GO:0070295,GO:0007605,GO:0030104,GO:0006833	basal plasma membrane|basolateral plasma membrane|cell projection membrane|cell-cell junction|cytoplasm|external side of plasma membrane|integral component of membrane|integral component of plasma membrane|membrane|plasma membrane|protein-containing complex|sarcolemma|T-tubule|identical protein binding|porin activity|water channel activity|carbon dioxide transport|cellular response to glucose sti…	ko04962,ko04976	Vasopressin-regulated water reabsorption|Bile secretion
AQP8	0	0.200978	0.100489	GeneID:123344751	AQP8	transcriptional adapter 2-beta [Platysternon megacephalum]	GO:0016021,GO:0015267	integral component of membrane|channel activity	ko04976
LOC123343571	0.409191	0.3193	0.364245	GeneID:123343571	ARA	multidrug resistance-associated protein 6 isoform X1 [Chrysemys picta bellii]			ko02010	ABC transporters
TMF1	10.6064	9.20089	9.90364	GeneID:123374296	ARA160	EGF, latrophilin and seven transmembrane domain-containing protein 1 [Platysternon megacephalum]	GO:0005829,GO:0005783,GO:0005794,GO:0000139,GO:0005634,GO:0003677,GO:0003712,GO:0001675,GO:0071407,GO:0042742,GO:0030317,GO:0033327,GO:0032275,GO:0043066,GO:0010629,GO:0001819,GO:2000845,GO:0061136,GO:0006355,GO:0007289,GO:0006366	cytosol|endoplasmic reticulum|Golgi apparatus|Golgi membrane|nucleus|DNA binding|transcription coregulator activity|acrosome assembly|cellular response to organic cyclic compound|defense response to bacterium|flagellated sperm motility|Leydig cell differentiation|luteinizing hormone secretion|negative regulation of apoptotic process|negative regulation of gene expression|positive regulation of cy…
NSD1	4.73485	3.39009	4.06247	GeneID:123375660	ARA267	histone-lysine N-methyltransferase, H3 lysine-36 and H4 lysine-20 specific [Chelonia mydas]			ko00310	Lysine degradation
TGFB1I1	93.2728	95.5371	94.4049	GeneID:123368309	Ara55	transforming growth factor beta-1-induced transcript 1 protein isoform X1 [Chrysemys picta bellii]	GO:0005737,GO:0005856,GO:0005925,GO:0016363,GO:0050681,GO:0070411,GO:0046872,GO:0048495,GO:0003713,GO:0045165,GO:0030855,GO:0016331,GO:0045599,GO:0030512,GO:0010718,GO:0045893,GO:0030511,GO:0009408,GO:0030579,GO:0016055	cytoplasm|cytoskeleton|focal adhesion|nuclear matrix|androgen receptor binding|I-SMAD binding|metal ion binding|Roundabout binding|transcription coactivator activity|cell fate commitment|epithelial cell differentiation|morphogenesis of embryonic epithelium|negative regulation of fat cell differentiation|negative regulation of transforming growth factor beta receptor signaling pathway|positive reg…	ko04062,ko04370,ko04510,ko04670,ko04810,ko05100,ko05131,ko05135,ko05163,ko05165,ko05170,ko05203,ko05205	Chemokine signaling pathway|VEGF signaling pathway|Focal adhesion|Leukocyte transendothelial migration|Regulation of actin cytoskeleton|Bacterial invasion of epithelial cells|Shigellosis|Yersinia infection|Human cytomegalovirus infection|Human papillomavirus infection|Human immunodeficiency virus 1 infection|Viral carcinogenesis|Proteoglycans in cancer
NCOA4	21.6026	20.9647	21.2836	GeneID:123374563	ARA70	nuclear receptor coactivator 4 [Chelonoidis abingdonii]			ko04216,ko05200,ko05216	Ferroptosis|Pathways in cancer|Thyroid cancer
ARAF	16.4317	14.146	15.2889	GeneID:123350326	ARAF1	serine/threonine-protein kinase A-Raf [Chrysemys picta bellii]	GO:0005829,GO:0005739,GO:0005524,GO:0046872,GO:0004674,GO:0020021,GO:0000165,GO:0032434,GO:0032006	cytosol|mitochondrion|ATP binding|metal ion binding|protein serine/threonine kinase activity|immortalization of host cell|MAPK cascade|regulation of proteasomal ubiquitin-dependent protein catabolic process|regulation of TOR signaling	ko01521,ko01522,ko04010,ko04012,ko04068,ko04270,ko04650,ko04720,ko04726,ko04730,ko04810,ko04910,ko04914,ko04928,ko05010,ko05034,ko05160,ko05161,ko05200,ko05205,ko05210,ko05211,ko05212,ko05213,ko05214,ko05215,ko05218,ko05219,ko05220,ko05221,ko05223,ko05224,ko05225,ko05226	EGFR tyrosine kinase inhibitor resistance|Endocrine resistance|MAPK signaling pathway|ErbB signaling pathway|FoxO signaling pathway|Vascular smooth muscle contraction|Natural killer cell mediated cytotoxicity|Long-term potentiation|Serotonergic synapse|Long-term depression|Regulation of actin cytoskeleton|Insulin signaling pathway|Progesterone-mediated oocyte maturation|Parathyroid hormone synthe…
SLC25A12	6.68449	6.90703	6.79576	GeneID:123378499	ARALAR1	ubiquitin-associated domain-containing protein 2 [Platysternon megacephalum]	GO:0016021,GO:0005743,GO:0005739,GO:0005509,GO:0042802,GO:0015183,GO:0005313,GO:0015810,GO:0006754,GO:0045333,GO:0015813,GO:0043490,GO:0051592	integral component of membrane|mitochondrial inner membrane|mitochondrion|calcium ion binding|identical protein binding|L-aspartate transmembrane transporter activity|L-glutamate transmembrane transporter activity|aspartate transmembrane transport|ATP biosynthetic process|cellular respiration|L-glutamate transmembrane transport|malate-aspartate shuttle|response to calcium ion
SLC25A13	6.39724	6.85072	6.62398	GeneID:123363506	ARALAR2	calcium-binding mitochondrial carrier protein Aralar2 isoform X1 [Chrysemys picta bellii]	GO:0005887,GO:0005743,GO:0005739,GO:0015172,GO:0005509,GO:0042802,GO:0015183,GO:0005313,GO:0005215,GO:0015810,GO:0006754,GO:0045333,GO:0006094,GO:0015813,GO:0043490,GO:0006839,GO:0051592	integral component of plasma membrane|mitochondrial inner membrane|mitochondrion|acidic amino acid transmembrane transporter activity|calcium ion binding|identical protein binding|L-aspartate transmembrane transporter activity|L-glutamate transmembrane transporter activity|transporter activity|aspartate transmembrane transport|ATP biosynthetic process|cellular respiration|gluconeogenesis|L-glutam…
LOC123357537	0.171563	0	0.0857814	GeneID:123357537	ARB2	beta-arrestin-2 isoform X2 [Gopherus evgoodei]			ko04010,ko04062,ko04144,ko04340,ko04728,ko04740,ko04926,ko04928,ko04929,ko05032	MAPK signaling pathway|Chemokine signaling pathway|Endocytosis|Hedgehog signaling pathway|Dopaminergic synapse|Olfactory transduction|Relaxin signaling pathway|Parathyroid hormone synthesis, secretion and action|GnRH secretion|Morphine addiction
MPC1	24.6272	27.9376	26.2824	GeneID:123366373	Arbp	mitochondrial pyruvate carrier 1 [Chelonoidis abingdonii]	GO:0031305,GO:0050833,GO:1990830,GO:0061732,GO:0006850	integral component of mitochondrial inner membrane|pyruvate transmembrane transporter activity|cellular response to leukemia inhibitory factor|mitochondrial acetyl-CoA biosynthetic process from pyruvate|mitochondrial pyruvate transmembrane transport
ARC	0.267232	0	0.133616	GeneID:123365322	ARC	activity-regulated cytoskeleton-associated protein [Chrysemys picta bellii]	GO:0015629,GO:0005938,GO:0030054,GO:0005737,GO:0043197,GO:0031901,GO:1903561,GO:0098978,GO:0045121,GO:0005886,GO:0014069,GO:0045211,GO:0003729,GO:0009952,GO:0016477,GO:0007010,GO:0006897,GO:0007492,GO:0007616,GO:0051028,GO:2000969,GO:0051260,GO:0022604,GO:1900452,GO:1900271,GO:0048168,GO:0099149,GO:0110077	actin cytoskeleton|cell cortex|cell junction|cytoplasm|dendritic spine|early endosome membrane|extracellular vesicle|glutamatergic synapse|membrane raft|plasma membrane|postsynaptic density|postsynaptic membrane|mRNA binding|anterior/posterior pattern specification|cell migration|cytoskeleton organization|endocytosis|endoderm development|long-term memory|mRNA transport|positive regulation of AMPA…	ko05031	Amphetamine addiction
MED15	17.1729	14.8943	16.0336	GeneID:123351152	ARC105	mediator of RNA polymerase II transcription subunit 15 [Terrapene carolina triunguis]	GO:0005737,GO:0016592,GO:0016020,GO:0005654,GO:0005634,GO:0003712,GO:0006357,GO:0019827,GO:0006367	cytoplasm|mediator complex|membrane|nucleoplasm|nucleus|transcription coregulator activity|regulation of transcription by RNA polymerase II|stem cell population maintenance|transcription initiation from RNA polymerase II promoter
MED23	11.182	9.8934	10.5377	GeneID:123366899	ARC130	mediator of RNA polymerase II transcription subunit 23 isoform X1 [Chelonoidis abingdonii]	GO:0005654,GO:0005667,GO:0003713,GO:0006357,GO:0006355,GO:0006367	nucleoplasm|transcription factor complex|transcription coactivator activity|regulation of transcription by RNA polymerase II|regulation of transcription, DNA-templated|transcription initiation from RNA polymerase II promoter
MED14	9.30919	7.0059	8.15755	GeneID:123362264	ARC150	mediator of RNA polymerase II transcription subunit 14 [Chelonoidis abingdonii]	GO:0070847,GO:0016592,GO:0016020,GO:0005654,GO:0005634,GO:0030374,GO:0038023,GO:0003713,GO:0003712,GO:0042809,GO:0030521,GO:0030518,GO:0045944,GO:0045893,GO:0006357,GO:0019827,GO:0006367	core mediator complex|mediator complex|membrane|nucleoplasm|nucleus|nuclear receptor transcription coactivator activity|signaling receptor activity|transcription coactivator activity|transcription coregulator activity|vitamin D receptor binding|androgen receptor signaling pathway|intracellular steroid hormone receptor signaling pathway|positive regulation of transcription by RNA polymerase II|pos…	ko04919	Thyroid hormone signaling pathway
ACAD8	18.2951	21.4524	19.8737	GeneID:123354958	ARC42	isobutyryl-CoA dehydrogenase, mitochondrial [Terrapene carolina triunguis]	GO:0005759,GO:0003995,GO:0050660,GO:0009083,GO:0006629,GO:0006574	mitochondrial matrix|acyl-CoA dehydrogenase activity|flavin adenine dinucleotide binding|branched-chain amino acid catabolic process|lipid metabolic process|valine catabolic process	ko00280	Valine, leucine and isoleucine degradation
MED26	2.16699	2.37088	2.26893	GeneID:123355808	ARC70	mediator of RNA polymerase II transcription subunit 26 isoform X1 [Chrysemys picta bellii]	GO:0070847,GO:0016592,GO:0005654,GO:0003713,GO:0003712,GO:0010628,GO:0006357,GO:0006367	core mediator complex|mediator complex|nucleoplasm|transcription coactivator activity|transcription coregulator activity|positive regulation of gene expression|regulation of transcription by RNA polymerase II|transcription initiation from RNA polymerase II promoter
ZBTB8OS	27.104	23.898	25.501	GeneID:123355268	ARCH	protein archease isoform X2 [Chelonoidis abingdonii]	GO:0072669,GO:0046872,GO:0006388	tRNA-splicing ligase complex|metal ion binding|tRNA splicing, via endonucleolytic cleavage and ligation
PPP1R8	6.71514	6.50226	6.6087	GeneID:123355509	ARD1	nuclear inhibitor of protein phosphatase 1 [Chelonia mydas]
NAA10	106.172	114.925	110.549	GeneID:123357509	Ard1	LOW QUALITY PROTEIN: N-alpha-acetyltransferase 10-like [Chelonoidis abingdonii]	GO:0005737,GO:0005829,GO:0022626,GO:0005622,GO:0031415,GO:0005730,GO:0005634,GO:0008080,GO:0004596,GO:1990190,GO:1990189,GO:0043022,GO:0018002,GO:0017198,GO:0006474,GO:2000719,GO:0006473	cytoplasm|cytosol|cytosolic ribosome|intracellular|NatA complex|nucleolus|nucleus|N-acetyltransferase activity|peptide alpha-N-acetyltransferase activity|peptide-glutamate-N-acetyltransferase activity|peptide-serine-N-acetyltransferase activity|ribosome binding|N-terminal peptidyl-glutamic acid acetylation|N-terminal peptidyl-serine acetylation|N-terminal protein amino acid acetylation|negative r…
VPS52	17.3365	17.7925	17.5645	GeneID:123346227	Are1	vacuolar protein sorting-associated protein 52 homolog [Terrapene carolina triunguis]	GO:0005829,GO:1990745,GO:0010008,GO:0000938,GO:0048471,GO:0055037,GO:0017137,GO:0019905,GO:0010668,GO:0048611,GO:0032456,GO:0006896,GO:0007041,GO:0015031,GO:0042147	cytosol|EARP complex|endosome membrane|GARP complex|perinuclear region of cytoplasm|recycling endosome|Rab GTPase binding|syntaxin binding|ectodermal cell differentiation|embryonic ectodermal digestive tract development|endocytic recycling|Golgi to vacuole transport|lysosomal transport|protein transport|retrograde transport, endosome to Golgi
ARF1	341.964	371.219	356.591	GeneID:123364055	ARF1	ADP-ribosylation factor 1, partial [Chaetura pelagica]	GO:0030054,GO:0031252,GO:0005737,GO:0005829,GO:0005794,GO:0043005,GO:0048471,GO:0005886,GO:0014069,GO:0045211,GO:0032991,GO:0030017,GO:0005525,GO:0000287,GO:0019904,GO:0046982,GO:0006878,GO:0098586,GO:0097061,GO:0006893,GO:0006886,GO:0060292,GO:1990386,GO:0034315,GO:0002090,GO:0016192	cell junction|cell leading edge|cytoplasm|cytosol|Golgi apparatus|neuron projection|perinuclear region of cytoplasm|plasma membrane|postsynaptic density|postsynaptic membrane|protein-containing complex|sarcomere|GTP binding|magnesium ion binding|protein domain specific binding|protein heterodimerization activity|cellular copper ion homeostasis|cellular response to virus|dendritic spine organizati…	ko04072,ko04144,ko05110,ko05130,ko05131,ko05132,ko05134	Phospholipase D signaling pathway|Endocytosis|Vibrio cholerae infection|Pathogenic Escherichia coli infection|Shigellosis|Salmonella infection|Legionellosis
ARFGAP1	10.0004	9.2025	9.60144	GeneID:123348262	Arf1gap	ADP-ribosylation factor GTPase-activating protein 1 isoform X1 [Terrapene carolina triunguis]	GO:0000139,GO:0005096,GO:0046872,GO:0015031,GO:0032012,GO:0030100,GO:0016192	Golgi membrane|GTPase activator activity|metal ion binding|protein transport|regulation of ARF protein signal transduction|regulation of endocytosis|vesicle-mediated transport	ko04144	Endocytosis
LOC123356371	78.8292	83.3717	81.1004	GeneID:123356371	ARF2	hypothetical protein FD755_021463 [Muntiacus reevesi]	GO:0005737,GO:0005794,GO:0005886,GO:0005525,GO:0006893,GO:0006886,GO:0016192	cytoplasm|Golgi apparatus|plasma membrane|GTP binding|Golgi to plasma membrane transport|intracellular protein transport|vesicle-mediated transport	ko04072,ko04144,ko05110,ko05130,ko05131,ko05132,ko05134	Phospholipase D signaling pathway|Endocytosis|Vibrio cholerae infection|Pathogenic Escherichia coli infection|Shigellosis|Salmonella infection|Legionellosis
ARF3	61.5562	69.3031	65.4296	GeneID:123353910	ARF3	ADP-ribosylation factor 3 [Terrapene carolina triunguis]	GO:0005794,GO:0048471,GO:0005525,GO:0015031,GO:0016192	Golgi apparatus|perinuclear region of cytoplasm|GTP binding|protein transport|vesicle-mediated transport	ko04144	Endocytosis
ARF4	209.591	216.275	212.933	GeneID:123374640	ARF4	hypothetical protein UY3_07964 [Chelonia mydas]	GO:0005737,GO:0005829,GO:0043197,GO:0098978,GO:0005794,GO:0005886,GO:0032587,GO:0005154,GO:0005525,GO:0031584,GO:0045176,GO:0016477,GO:0060996,GO:0045197,GO:0006893,GO:0006886,GO:0007612,GO:0043066,GO:0045944,GO:0006471,GO:0061512,GO:0099175,GO:2000377,GO:0006890,GO:0016192	cytoplasm|cytosol|dendritic spine|glutamatergic synapse|Golgi apparatus|plasma membrane|ruffle membrane|epidermal growth factor receptor binding|GTP binding|activation of phospholipase D activity|apical protein localization|cell migration|dendritic spine development|establishment or maintenance of epithelial cell apical/basal polarity|Golgi to plasma membrane transport|intracellular protein trans…
ARL4D	3.60458	3.31329	3.45893	GeneID:123356410	ARF4L	ADP-ribosylation factor-like protein 4D [Chelonoidis abingdonii]	GO:0005737,GO:0005730,GO:0005886,GO:0005525	cytoplasm|nucleolus|plasma membrane|GTP binding
LOC123350240	29.5798	32.9988	31.2893	GeneID:123350240	ARF6	ADP-ribosylation factor 6-like isoform X1 [Chelonoidis abingdonii]	GO:0005938,GO:0032154,GO:0005737,GO:0005829,GO:0030139,GO:0005768,GO:0031527,GO:0090543,GO:0043209,GO:0005886,GO:0055038,GO:0001726,GO:0005525,GO:0047485,GO:0031996,GO:0030866,GO:0032456,GO:0090162,GO:0097284,GO:0006886,GO:0001889,GO:0033028,GO:2000009,GO:0030838,GO:1903393,GO:0051549,GO:1903078,GO:0034394,GO:0036010,GO:0060998,GO:0051489,GO:0035020,GO:0097178,GO:0016192	cell cortex|cleavage furrow|cytoplasm|cytosol|endocytic vesicle|endosome|filopodium membrane|Flemming body|myelin sheath|plasma membrane|recycling endosome membrane|ruffle|GTP binding|protein N-terminus binding|thioesterase binding|cortical actin cytoskeleton organization|endocytic recycling|establishment of epithelial cell polarity|hepatocyte apoptotic process|intracellular protein transport|liv…	ko04014,ko04072,ko04144,ko04666,ko05130,ko05132,ko05135	Ras signaling pathway|Phospholipase D signaling pathway|Endocytosis|Fc gamma R-mediated phagocytosis|Pathogenic Escherichia coli infection|Salmonella infection|Yersinia infection
ARL14	0.0216683	0.118718	0.070193	GeneID:123377504	ARF7	ADP-ribosylation factor-like protein 14 [Terrapene carolina triunguis]	GO:0005737,GO:0031410,GO:0005886,GO:0005525,GO:0006886,GO:0016192	cytoplasm|cytoplasmic vesicle|plasma membrane|GTP binding|intracellular protein transport|vesicle-mediated transport
LOC123368443	13.7652	12.8916	13.3284	GeneID:123368443	ARF7EP	ARL14 effector protein [Chrysemys picta bellii]	GO:0005829,GO:0005925,GO:0043231,GO:0005730,GO:0005886	cytosol|focal adhesion|intracellular membrane-bounded organelle|nucleolus|plasma membrane
TRIM23	5.0394	4.9118	4.9756	GeneID:123373318	Arfd1	E3 ubiquitin-protein ligase TRIM23 isoform X1 [Gopherus evgoodei]	GO:0005737,GO:0005794,GO:0000139,GO:0005765,GO:0005634,GO:0005886,GO:0019003,GO:0005525,GO:0003924,GO:0042802,GO:0003676,GO:0004842,GO:0008270,GO:0006893,GO:0006886,GO:0006471,GO:0016567,GO:0016192	cytoplasm|Golgi apparatus|Golgi membrane|lysosomal membrane|nucleus|plasma membrane|GDP binding|GTP binding|GTPase activity|identical protein binding|nucleic acid binding|ubiquitin-protein transferase activity|zinc ion binding|Golgi to plasma membrane transport|intracellular protein transport|protein ADP-ribosylation|protein ubiquitination|vesicle-mediated transport
ARFGEF3	2.24208	0.686533	1.46431	GeneID:123366937	ARFGEF3	prostaglandin E synthase 2 [Platysternon megacephalum]	GO:0016021,GO:0030658,GO:0005086,GO:0010923,GO:0032012	integral component of membrane|transport vesicle membrane|ARF guanyl-nucleotide exchange factor activity|negative regulation of phosphatase activity|regulation of ARF protein signal transduction
ARFGEF1	3.1494	2.88846	3.01893	GeneID:123364302	ARFGEP1	brefeldin A-inhibited guanine nucleotide-exchange protein 1 isoform X1 [Chrysemys picta bellii]	GO:0005829,GO:0005794,GO:0000139,GO:0016363,GO:0005730,GO:0005654,GO:0048471,GO:0030532,GO:0005802,GO:0005086,GO:0005085,GO:0017022,GO:0034237,GO:0010256,GO:0006887,GO:0007030,GO:0030837,GO:0034260,GO:0031175,GO:0043547,GO:0090284,GO:0051897,GO:0090303,GO:0015031,GO:0032012,GO:2000114,GO:0016192	cytosol|Golgi apparatus|Golgi membrane|nuclear matrix|nucleolus|nucleoplasm|perinuclear region of cytoplasm|small nuclear ribonucleoprotein complex|trans-Golgi network|ARF guanyl-nucleotide exchange factor activity|guanyl-nucleotide exchange factor activity|myosin binding|protein kinase A regulatory subunit binding|endomembrane system organization|exocytosis|Golgi organization|negative regulation…	ko04144	Endocytosis
ARFGEF2	5.51014	4.37838	4.94426	GeneID:123348152	ARFGEP2	brefeldin A-inhibited guanine nucleotide-exchange protein 2 isoform X1 [Gopherus evgoodei]	GO:0032279,GO:0005879,GO:0030054,GO:0031410,GO:0005829,GO:0043197,GO:0000139,GO:0016020,GO:0005815,GO:0048471,GO:0055037,GO:0032280,GO:0005802,GO:0005086,GO:0050811,GO:0005085,GO:0017022,GO:0034237,GO:0010256,GO:0007032,GO:0006887,GO:0006893,GO:0035556,GO:0032760,GO:0015031,GO:0001881,GO:0032012,GO:0016192	asymmetric synapse|axonemal microtubule|cell junction|cytoplasmic vesicle|cytosol|dendritic spine|Golgi membrane|membrane|microtubule organizing center|perinuclear region of cytoplasm|recycling endosome|symmetric synapse|trans-Golgi network|ARF guanyl-nucleotide exchange factor activity|GABA receptor binding|guanyl-nucleotide exchange factor activity|myosin binding|protein kinase A regulatory sub…	ko04144	Endocytosis
ARFIP1	21.85	20.2547	21.0524	GeneID:123370929	ARFIP1	arfaptin-1 isoform X3 [Chelonoidis abingdonii]	GO:0005737,GO:0005829,GO:0000139,GO:0032588,GO:0070273,GO:0005543,GO:0019904,GO:0006886,GO:0050708	cytoplasm|cytosol|Golgi membrane|trans-Golgi network membrane|phosphatidylinositol-4-phosphate binding|phospholipid binding|protein domain specific binding|intracellular protein transport|regulation of protein secretion
ARFIP2	21.4253	22.0306	21.728	GeneID:123374964	ARFIP2	arfaptin-2 isoform X1 [Gopherus evgoodei]	GO:0005737,GO:0032588,GO:0005543,GO:0019904,GO:0006886	cytoplasm|trans-Golgi network membrane|phospholipid binding|protein domain specific binding|intracellular protein transport
RAB11FIP3	5.81864	5.79156	5.8051	GeneID:123344135	ARFO1	rab11 family-interacting protein 3 isoform X2 [Chelonoidis abingdonii]	GO:0005813,GO:0032154,GO:0005829,GO:0030139,GO:0005768,GO:0045171,GO:0043231,GO:0005815,GO:0030496,GO:0005654,GO:0055037,GO:0055038,GO:0030306,GO:0005509,GO:0051959,GO:0042803,GO:0017137,GO:0007049,GO:0051301,GO:0032456,GO:0070164,GO:0061512,GO:0032465,GO:0016192	centrosome|cleavage furrow|cytosol|endocytic vesicle|endosome|intercellular bridge|intracellular membrane-bounded organelle|microtubule organizing center|midbody|nucleoplasm|recycling endosome|recycling endosome membrane|ADP-ribosylation factor binding|calcium ion binding|dynein light intermediate chain binding|protein homodimerization activity|Rab GTPase binding|cell cycle|cell division|endocyti…	ko04144	Endocytosis
RAB11FIP4	3.92447	3.68046	3.80247	GeneID:123346263	ARFO2	ribosomal RNA processing protein 36-like protein [Platysternon megacephalum]	GO:0032154,GO:0030139,GO:0005768,GO:0005615,GO:0005815,GO:0030496,GO:0048471,GO:0055038,GO:0005819,GO:0030306,GO:0005509,GO:0042803,GO:0017137,GO:0032456,GO:0003407,GO:1903452,GO:0032465,GO:0016032	cleavage furrow|endocytic vesicle|endosome|extracellular space|microtubule organizing center|midbody|perinuclear region of cytoplasm|recycling endosome membrane|spindle|ADP-ribosylation factor binding|calcium ion binding|protein homodimerization activity|Rab GTPase binding|endocytic recycling|neural retina development|positive regulation of G1 to G0 transition|regulation of cytokinesis|viral proc…	ko04144	Endocytosis
ARFRP1	4.6714	6.09175	5.38158	GeneID:123348036	ARFRP1	ADP-ribosylation factor-related protein 1 isoform X1 [Gopherus evgoodei]	GO:0005829,GO:0005794,GO:0016020,GO:0005802,GO:0005525,GO:0007369,GO:0043001,GO:0006886,GO:0034067,GO:0033365,GO:0042147	cytosol|Golgi apparatus|membrane|trans-Golgi network|GTP binding|gastrulation|Golgi to plasma membrane protein transport|intracellular protein transport|protein localization to Golgi apparatus|protein localization to organelle|retrograde transport, endosome to Golgi
ARL15	8.77291	9.48637	9.12964	GeneID:123372920	Arfrp2	ADP-ribosylation factor-like protein 15 isoform X8 [Numida meleagris]	GO:0005622,GO:0005525	intracellular|GTP binding
ARG2	9.18174	10.9773	10.0795	GeneID:123368942	arg1	arginase-2, mitochondrial isoform X2 [Gopherus evgoodei]	GO:0004053,GO:0046872,GO:0006525,GO:0000050	arginase activity|metal ion binding|arginine metabolic process|urea cycle	ko00220,ko00330,ko05146	Arginine biosynthesis|Arginine and proline metabolism|Amoebiasis
DHX40	7.49056	7.55664	7.5236	GeneID:123353051	ARG147	probable ATP-dependent RNA helicase DHX40 isoform X1 [Chelonoidis abingdonii]	GO:0005524,GO:0034459,GO:0003723,GO:0000398	ATP binding|ATP-dependent 3'-5' RNA helicase activity|RNA binding|mRNA splicing, via spliceosome
SORBS2	0.0860026	0.314131	0.200067	GeneID:123370976	ARGBP2	sorbin and SH3 domain-containing protein 2 isoform X1 [Terrapene carolina triunguis]
LOC123368500	0.0215563	0.295259	0.158408	GeneID:123368500	ARH1	LOW QUALITY PROTEIN: protein ADP-ribosylarginine hydrolase-like [Chrysemys picta bellii]	GO:0005622,GO:0003875,GO:0005096,GO:0000287,GO:0030955,GO:0017137,GO:0090630,GO:0006464,GO:0006886,GO:0051725	intracellular|ADP-ribosylarginine hydrolase activity|GTPase activator activity|magnesium ion binding|potassium ion binding|Rab GTPase binding|activation of GTPase activity|cellular protein modification process|intracellular protein transport|protein de-ADP-ribosylation
LOC123368499	1.71201	1.80382	1.75792	GeneID:123368499	ARH1	LOW QUALITY PROTEIN: protein ADP-ribosylarginine hydrolase-like [Chrysemys picta bellii]	GO:0005622,GO:0003875,GO:0005096,GO:0000287,GO:0030955,GO:0017137,GO:0090630,GO:0006464,GO:0006886,GO:0051725	intracellular|ADP-ribosylarginine hydrolase activity|GTPase activator activity|magnesium ion binding|potassium ion binding|Rab GTPase binding|activation of GTPase activity|cellular protein modification process|intracellular protein transport|protein de-ADP-ribosylation
ADPRH	13.9371	16.9975	15.4673	GeneID:123361849	Arh1	ADP-ribosylarginine hydrolase isoform X1 [Gopherus evgoodei]	GO:0005622,GO:0003875,GO:0005096,GO:0000287,GO:0030955,GO:0017137,GO:0090630,GO:0006464,GO:0006886,GO:0051725	intracellular|ADP-ribosylarginine hydrolase activity|GTPase activator activity|magnesium ion binding|potassium ion binding|Rab GTPase binding|activation of GTPase activity|cellular protein modification process|intracellular protein transport|protein de-ADP-ribosylation
ADPRHL1	0.0985106	0	0.0492553	GeneID:123364892	ARH2	protein ADP-ribosylarginine hydrolase-like protein 1 isoform X2 [Chrysemys picta bellii]	GO:0003875,GO:0000287,GO:0051725	ADP-ribosylarginine hydrolase activity|magnesium ion binding|protein de-ADP-ribosylation
RHOB	553.585	571.648	562.617	GeneID:123366740	ARH6	rho-related GTP-binding protein RhoB [Terrapene carolina triunguis]			ko05132	Salmonella infection
RHOA	138.209	149.885	144.047	GeneID:123375153	Arha	Transforming protein RhoA, partial [Camelus dromedarius]	GO:0043296,GO:0030424,GO:0005938,GO:0032153,GO:0071944,GO:0032154,GO:0005737,GO:0005856,GO:0005829,GO:0043197,GO:0005768,GO:0031234,GO:0098978,GO:0043231,GO:0030027,GO:0016020,GO:0030496,GO:0005739,GO:0005634,GO:0005886,GO:0098794,GO:0032587,GO:0031982,GO:0019003,GO:0005525,GO:0003924,GO:0017022,GO:0019904,GO:0019901,GO:0051022,GO:0030036,GO:0031532,GO:0051017,GO:0007015,GO:0002363,GO:0030521,GO:…	apical junction complex|axon|cell cortex|cell division site|cell periphery|cleavage furrow|cytoplasm|cytoskeleton|cytosol|dendritic spine|endosome|extrinsic component of cytoplasmic side of plasma membrane|glutamatergic synapse|intracellular membrane-bounded organelle|lamellipodium|membrane|midbody|mitochondrion|nucleus|plasma membrane|postsynapse|ruffle membrane|vesicle|GDP binding|GTP binding|G…	ko04014,ko04015,ko04022,ko04024,ko04062,ko04071,ko04072,ko04144,ko04150,ko04270,ko04310,ko04350,ko04360,ko04361,ko04510,ko04520,ko04530,ko04611,ko04621,ko04625,ko04660,ko04670,ko04722,ko04810,ko04921,ko04928,ko04972,ko05100,ko05130,ko05131,ko05132,ko05133,ko05135,ko05152,ko05163,ko05200,ko05203,ko05205,ko05206,ko05210,ko05418	Ras signaling pathway|Rap1 signaling pathway|cGMP-PKG signaling pathway|cAMP signaling pathway|Chemokine signaling pathway|Sphingolipid signaling pathway|Phospholipase D signaling pathway|Endocytosis|mTOR signaling pathway|Vascular smooth muscle contraction|Wnt signaling pathway|TGF-beta signaling pathway|Axon guidance|Axon regeneration|Focal adhesion|Adherens junction|Tight junction|Platelet act…
LOC123349881	229.959	254.834	242.397	GeneID:123349881	Arha	transforming protein RhoA-like [Chrysemys picta bellii]	GO:0043296,GO:0030424,GO:0005938,GO:0032153,GO:0032154,GO:0005737,GO:0005856,GO:0005829,GO:0043197,GO:0005768,GO:0031234,GO:0098978,GO:0043231,GO:0030027,GO:0016020,GO:0030496,GO:0005634,GO:0032587,GO:0019003,GO:0005525,GO:0003924,GO:0017022,GO:0019904,GO:0019901,GO:0051022,GO:0030036,GO:0031532,GO:0051017,GO:0007015,GO:0002363,GO:0030521,GO:0001998,GO:0043297,GO:0038027,GO:0043366,GO:0034329,GO:…	apical junction complex|axon|cell cortex|cell division site|cleavage furrow|cytoplasm|cytoskeleton|cytosol|dendritic spine|endosome|extrinsic component of cytoplasmic side of plasma membrane|glutamatergic synapse|intracellular membrane-bounded organelle|lamellipodium|membrane|midbody|nucleus|ruffle membrane|GDP binding|GTP binding|GTPase activity|myosin binding|protein domain specific binding|pro…	ko04014,ko04015,ko04022,ko04024,ko04062,ko04071,ko04072,ko04144,ko04150,ko04270,ko04310,ko04350,ko04360,ko04361,ko04510,ko04520,ko04530,ko04611,ko04621,ko04625,ko04660,ko04670,ko04722,ko04810,ko04921,ko04928,ko04972,ko05100,ko05130,ko05131,ko05132,ko05133,ko05135,ko05152,ko05163,ko05200,ko05203,ko05205,ko05206,ko05210,ko05418	Ras signaling pathway|Rap1 signaling pathway|cGMP-PKG signaling pathway|cAMP signaling pathway|Chemokine signaling pathway|Sphingolipid signaling pathway|Phospholipase D signaling pathway|Endocytosis|mTOR signaling pathway|Vascular smooth muscle contraction|Wnt signaling pathway|TGF-beta signaling pathway|Axon guidance|Axon regeneration|Focal adhesion|Adherens junction|Tight junction|Platelet act…
RHOC	277.598	322.83	300.214	GeneID:123368633	ARHC	rho-related GTP-binding protein RhoC isoform X2 [Apteryx rowi]	GO:0005938,GO:0032153,GO:0032154,GO:0005737,GO:0043231,GO:0005634,GO:0032420,GO:0005525,GO:0003924,GO:0019901,GO:0051017,GO:0007015,GO:0043297,GO:0016477,GO:0030950,GO:0000281,GO:0030335,GO:0060193,GO:0032464,GO:0051496,GO:0032956,GO:0030334,GO:0008360,GO:0007266,GO:1902766,GO:0044319	cell cortex|cell division site|cleavage furrow|cytoplasm|intracellular membrane-bounded organelle|nucleus|stereocilium|GTP binding|GTPase activity|protein kinase binding|actin filament bundle assembly|actin filament organization|apical junction assembly|cell migration|establishment or maintenance of actin cytoskeleton polarity|mitotic cytokinesis|positive regulation of cell migration|positive reg…
PPM1H	3.22795	3.57371	3.40083	GeneID:123378791	ARHCL1	protein phosphatase 1H [Chelonoidis abingdonii]	GO:0005737,GO:0098978,GO:0005654,GO:0005634,GO:0004721,GO:0004722	cytoplasm|glutamatergic synapse|nucleoplasm|nucleus|phosphoprotein phosphatase activity|protein serine/threonine phosphatase activity
RND3	65.1237	61.4033	63.2635	GeneID:123378836	ARHE	rho-related GTP-binding protein RhoE [Chrysemys picta bellii]
RHOF	0.299352	0.0341689	0.166761	GeneID:123350912	Arhf	rho-related GTP-binding protein RhoF [Gopherus evgoodei]	GO:0005938,GO:0032153,GO:0005737,GO:0005856,GO:0043231,GO:0005886,GO:0005525,GO:0003924,GO:0019901,GO:0051017,GO:0007015,GO:0016477,GO:0030950,GO:0032956,GO:0030334,GO:0008360,GO:0007266	cell cortex|cell division site|cytoplasm|cytoskeleton|intracellular membrane-bounded organelle|plasma membrane|GTP binding|GTPase activity|protein kinase binding|actin filament bundle assembly|actin filament organization|cell migration|establishment or maintenance of actin cytoskeleton polarity|regulation of actin cytoskeleton organization|regulation of cell migration|regulation of cell shape|Rho…
RHOG	3.43296	3.44826	3.44061	GeneID:123374173	ARHG	rho-related GTP-binding protein RhoG [Chrysemys picta bellii]	GO:0005622,GO:0005886,GO:0005525,GO:0003924,GO:0090630,GO:0060326,GO:1903078,GO:0007264	intracellular|plasma membrane|GTP binding|GTPase activity|activation of GTPase activity|cell chemotaxis|positive regulation of protein localization to plasma membrane|small GTPase mediated signal transduction	ko05100,ko05132	Bacterial invasion of epithelial cells|Salmonella infection
LOC123377673	4.98486	5.80867	5.39677	GeneID:123377673	ARHG	PREDICTED: rho-related GTP-binding protein RhoG isoform X1 [Haliaeetus albicilla]	GO:0005938,GO:0042995,GO:0005737,GO:0005829,GO:0005789,GO:0070062,GO:0005925,GO:0005886,GO:0030667,GO:0005525,GO:0003924,GO:0019901,GO:0030036,GO:0007015,GO:0090630,GO:0060326,GO:0007163,GO:0007186,GO:0043312,GO:0008284,GO:1903078,GO:0045893,GO:0016601,GO:0008360,GO:1900027,GO:0051056,GO:0007266	cell cortex|cell projection|cytoplasm|cytosol|endoplasmic reticulum membrane|extracellular exosome|focal adhesion|plasma membrane|secretory granule membrane|GTP binding|GTPase activity|protein kinase binding|actin cytoskeleton organization|actin filament organization|activation of GTPase activity|cell chemotaxis|establishment or maintenance of cell polarity|G protein-coupled receptor signaling pa…	ko05100,ko05132	Bacterial invasion of epithelial cells|Salmonella infection
ARHGAP1	15.1482	16.7535	15.9509	GeneID:123369319	Arhgap1	rho GTPase-activating protein 1 [Chrysemys picta bellii]	GO:0031252,GO:0005737,GO:0010008,GO:0048471,GO:0005886,GO:0001726,GO:0005096,GO:0017137,GO:0017124,GO:0016197,GO:0098706,GO:2001136,GO:0043087,GO:0007264,GO:0033572	cell leading edge|cytoplasm|endosome membrane|perinuclear region of cytoplasm|plasma membrane|ruffle|GTPase activator activity|Rab GTPase binding|SH3 domain binding|endosomal transport|ferric iron import across cell outer membrane|negative regulation of endocytic recycling|regulation of GTPase activity|small GTPase mediated signal transduction|transferrin transport
ARHGAP21	5.30012	4.61466	4.95739	GeneID:123362955	ARHGAP10	rho GTPase-activating protein 21 isoform X1 [Gopherus evgoodei]	GO:0015629,GO:0030054,GO:0030659,GO:0005829,GO:0005794,GO:0000139,GO:0005886,GO:0005096,GO:0051683,GO:0007030,GO:0051684,GO:0072384,GO:0051056,GO:0007165	actin cytoskeleton|cell junction|cytoplasmic vesicle membrane|cytosol|Golgi apparatus|Golgi membrane|plasma membrane|GTPase activator activity|establishment of Golgi localization|Golgi organization|maintenance of Golgi location|organelle transport along microtubule|regulation of small GTPase mediated signal transduction|signal transduction
ARHGAP12	10.1131	9.74165	9.92739	GeneID:123364561	ARHGAP12	calcium-dependent secretion activator 2 [Platysternon megacephalum]	GO:0005737,GO:0005829,GO:0001891,GO:0005096,GO:0007015,GO:0002011,GO:0051058,GO:0006911,GO:0043087,GO:0051056,GO:0007165	cytoplasm|cytosol|phagocytic cup|GTPase activator activity|actin filament organization|morphogenesis of an epithelial sheet|negative regulation of small GTPase mediated signal transduction|phagocytosis, engulfment|regulation of GTPase activity|regulation of small GTPase mediated signal transduction|signal transduction
SRGAP1	9.68659	8.92178	9.30419	GeneID:123378807	Arhgap13	SLIT-ROBO Rho GTPase-activating protein 1 isoform X1 [Chrysemys picta bellii]	GO:0005737,GO:0005096,GO:0048365,GO:0017048,GO:0016477,GO:0030336,GO:0007266	cytoplasm|GTPase activator activity|Rac GTPase binding|Rho GTPase binding|cell migration|negative regulation of cell migration|Rho protein signal transduction	ko04360	Axon guidance
SRGAP3	0.307521	0.486403	0.396962	GeneID:123374895	ARHGAP14	SLIT-ROBO Rho GTPase-activating protein 3 isoform X2 [Chrysemys picta bellii]	GO:0005737,GO:0005829,GO:0005096,GO:0048365,GO:0030336,GO:0051056,GO:0007165	cytoplasm|cytosol|GTPase activator activity|Rac GTPase binding|negative regulation of cell migration|regulation of small GTPase mediated signal transduction|signal transduction	ko04360	Axon guidance
ARHGAP17	19.1415	17.1643	18.1529	GeneID:123344612	Arhgap17	rho GTPase-activating protein 17 isoform X3 [Chelonoidis abingdonii]	GO:0005923,GO:0005737,GO:0005829,GO:0005622,GO:0005634,GO:0005886,GO:0005096,GO:0048365,GO:0017124,GO:0007015,GO:0017156,GO:0032956,GO:0007165	bicellular tight junction|cytoplasm|cytosol|intracellular|nucleus|plasma membrane|GTPase activator activity|Rac GTPase binding|SH3 domain binding|actin filament organization|calcium ion regulated exocytosis|regulation of actin cytoskeleton organization|signal transduction	ko04530	Tight junction
ARHGAP18	2.72276	2.61402	2.66839	GeneID:123367201	ARHGAP18	rho GTPase-activating protein 18 isoform X1 [Terrapene carolina triunguis]	GO:0005737,GO:0005829,GO:0016607,GO:0005886,GO:0045296,GO:0005096,GO:0032956,GO:0030833,GO:2000145,GO:0008360,GO:0051056,GO:0007264	cytoplasm|cytosol|nuclear speck|plasma membrane|cadherin binding|GTPase activator activity|regulation of actin cytoskeleton organization|regulation of actin filament polymerization|regulation of cell motility|regulation of cell shape|regulation of small GTPase mediated signal transduction|small GTPase mediated signal transduction
CHN1	4.94271	5.22371	5.08321	GeneID:123343337	ARHGAP2	N-chimaerin isoform X2 [Chelonoidis abingdonii]	GO:0005829,GO:0046875,GO:0005096,GO:0046872,GO:0005070,GO:0048013,GO:0035556,GO:0008045,GO:0050770,GO:0051056	cytosol|ephrin receptor binding|GTPase activator activity|metal ion binding|SH3/SH2 adaptor activity|ephrin receptor signaling pathway|intracellular signal transduction|motor neuron axon guidance|regulation of axonogenesis|regulation of small GTPase mediated signal transduction
CHN2	4.79885	5.79936	5.2991	GeneID:123365360	ARHGAP3	beta-chimaerin [Chelonoidis abingdonii]	GO:0005829,GO:0016020,GO:0005096,GO:0046872,GO:0005070,GO:0035556,GO:0051056	cytosol|membrane|GTPase activator activity|metal ion binding|SH3/SH2 adaptor activity|intracellular signal transduction|regulation of small GTPase mediated signal transduction
ARHGAP30	0.0436202	0.0597471	0.0516837	GeneID:123352061	ARHGAP30	rho GTPase-activating protein 30 [Terrapene carolina triunguis]	GO:0031410,GO:0005829,GO:0043231,GO:0005096,GO:0051056,GO:0007264	cytoplasmic vesicle|cytosol|intracellular membrane-bounded organelle|GTPase activator activity|regulation of small GTPase mediated signal transduction|small GTPase mediated signal transduction
SRGAP2	2.57084	2.64649	2.60867	GeneID:123368991	ARHGAP34	SLIT-ROBO Rho GTPase-activating protein 2 isoform X1 [Terrapene carolina triunguis]			ko04360	Axon guidance
ARHGAP35	13.7067	11.8723	12.7895	GeneID:123350218	ARHGAP35	rho GTPase-activating protein 35 isoform X2 [Gopherus evgoodei]	GO:0036064,GO:0005737,GO:0005634,GO:0005886,GO:0003677,GO:0005525,GO:0005096,GO:0003924,GO:0005543,GO:0007411,GO:0007413,GO:0016477,GO:0031668,GO:0021955,GO:0030950,GO:0030879,GO:0045892,GO:0097485,GO:0045724,GO:0043547,GO:0010976,GO:0032956,GO:0008064,GO:0050770,GO:0042478,GO:0007165,GO:0044319	ciliary basal body|cytoplasm|nucleus|plasma membrane|DNA binding|GTP binding|GTPase activator activity|GTPase activity|phospholipid binding|axon guidance|axonal fasciculation|cell migration|cellular response to extracellular stimulus|central nervous system neuron axonogenesis|establishment or maintenance of actin cytoskeleton polarity|mammary gland development|negative regulation of transcription…	ko04510,ko04611,ko04670,ko04810	Focal adhesion|Platelet activation|Leukocyte transendothelial migration|Regulation of actin cytoskeleton
ARHGAP42	4.42297	4.26518	4.34407	GeneID:123371631	ARHGAP42	rho GTPase-activating protein 42 [Gopherus evgoodei]	GO:0005096,GO:0090630,GO:0035024,GO:0003085,GO:1904694,GO:0007165	GTPase activator activity|activation of GTPase activity|negative regulation of Rho protein signal transduction|negative regulation of systemic arterial blood pressure|negative regulation of vascular smooth muscle contraction|signal transduction
ARHGAP45	0.507435	0.238116	0.372775	GeneID:123355877	Arhgap45	rho GTPase-activating protein 45 isoform X2 [Chelonoidis abingdonii]	GO:0005737,GO:0032587,GO:0005096,GO:0046872,GO:0035556	cytoplasm|ruffle membrane|GTPase activator activity|metal ion binding|intracellular signal transduction
ARHGAP6	2.59155	2.60115	2.59635	GeneID:123348263	Arhgap6	rho GTPase-activating protein 6 isoform X2 [Gopherus evgoodei]	GO:0015629,GO:0005737,GO:0005096,GO:0016004,GO:0043274,GO:0017124,GO:0007015,GO:0007202,GO:0048041,GO:0051895,GO:0051497,GO:0043547,GO:0010518,GO:0043087,GO:0007165	actin cytoskeleton|cytoplasm|GTPase activator activity|phospholipase activator activity|phospholipase binding|SH3 domain binding|actin filament organization|activation of phospholipase C activity|focal adhesion assembly|negative regulation of focal adhesion assembly|negative regulation of stress fiber assembly|positive regulation of GTPase activity|positive regulation of phospholipase activity|re…
DLC1	6.65773	6.92367	6.7907	GeneID:123371265	ARHGAP7	rho GTPase-activating protein 7 isoform X2 [Chrysemys picta bellii]	GO:0005737,GO:0005925,GO:0016020,GO:0005096,GO:0008289,GO:0035023,GO:0007165	cytoplasm|focal adhesion|membrane|GTPase activator activity|lipid binding|regulation of Rho protein signal transduction|signal transduction
LOC123375702	81.5271	82.9	82.2136	GeneID:123375702	ARHGAP7	rho GTPase-activating protein 7-like isoform X1 [Chelonoidis abingdonii]	GO:0005737,GO:0005925,GO:0016020,GO:0005096,GO:0008289,GO:0035023,GO:0007165	cytoplasm|focal adhesion|membrane|GTPase activator activity|lipid binding|regulation of Rho protein signal transduction|signal transduction
ARHGAP8	0.531817	0.791389	0.661603	GeneID:123353633	ARHGAP8	rho GTPase-activating protein 8 isoform X1 [Gopherus evgoodei]
ARHGAP9	0.318695	0.302206	0.31045	GeneID:123353670	ARHGAP9	rho GTPase-activating protein 9 isoform X2 [Gopherus evgoodei]	GO:0005737,GO:0005829,GO:0005576,GO:0034774,GO:0005096,GO:0005547,GO:0043312,GO:0043087,GO:0051056,GO:0007165	cytoplasm|cytosol|extracellular region|secretory granule lumen|GTPase activator activity|phosphatidylinositol-3,4,5-trisphosphate binding|neutrophil degranulation|regulation of GTPase activity|regulation of small GTPase mediated signal transduction|signal transduction
ARHGEF16	0.911691	1.00327	0.957482	GeneID:123354307	Arhgef16	rho guanine nucleotide exchange factor 16 [Terrapene carolina triunguis]	GO:0005737,GO:0030165,GO:0030971,GO:0017048,GO:0005089,GO:0090630,GO:0060326,GO:1903078,GO:0035023	cytoplasm|PDZ domain binding|receptor tyrosine kinase binding|Rho GTPase binding|Rho guanyl-nucleotide exchange factor activity|activation of GTPase activity|cell chemotaxis|positive regulation of protein localization to plasma membrane|regulation of Rho protein signal transduction
LOC123354409	0.042989	0.013085	0.028037	GeneID:123354409	ARHGEF19	gap junction alpha-4 protein [Platysternon megacephalum]	GO:0005829,GO:0005096,GO:0005085,GO:0005089,GO:0007186,GO:0043065,GO:0032956,GO:0035023,GO:0051056,GO:0060071,GO:0042060	cytosol|GTPase activator activity|guanyl-nucleotide exchange factor activity|Rho guanyl-nucleotide exchange factor activity|G protein-coupled receptor signaling pathway|positive regulation of apoptotic process|regulation of actin cytoskeleton organization|regulation of Rho protein signal transduction|regulation of small GTPase mediated signal transduction|Wnt signaling pathway, planar cell polari…
LOC123358669	0.0943595	0.172327	0.133343	GeneID:123358669	ARHGEF19	gap junction alpha-4 protein [Platysternon megacephalum]	GO:0005829,GO:0005096,GO:0005085,GO:0005089,GO:0007186,GO:0043065,GO:0032956,GO:0035023,GO:0051056,GO:0060071,GO:0042060	cytosol|GTPase activator activity|guanyl-nucleotide exchange factor activity|Rho guanyl-nucleotide exchange factor activity|G protein-coupled receptor signaling pathway|positive regulation of apoptotic process|regulation of actin cytoskeleton organization|regulation of Rho protein signal transduction|regulation of small GTPase mediated signal transduction|Wnt signaling pathway, planar cell polari…
LOC123358668	0.557979	0.900538	0.729259	GeneID:123358668	ARHGEF19	STE20-related kinase adapter protein beta [Platysternon megacephalum]	GO:0005829,GO:0005096,GO:0005085,GO:0005089,GO:0007186,GO:0043065,GO:0032956,GO:0035023,GO:0051056,GO:0060071,GO:0042060	cytosol|GTPase activator activity|guanyl-nucleotide exchange factor activity|Rho guanyl-nucleotide exchange factor activity|G protein-coupled receptor signaling pathway|positive regulation of apoptotic process|regulation of actin cytoskeleton organization|regulation of Rho protein signal transduction|regulation of small GTPase mediated signal transduction|Wnt signaling pathway, planar cell polari…
ARHGEF19	2.25602	3.01269	2.63436	GeneID:123354139	ARHGEF19	STE20-related kinase adapter protein beta [Platysternon megacephalum]	GO:0005829,GO:0005096,GO:0005085,GO:0005089,GO:0007186,GO:0043065,GO:0032956,GO:0035023,GO:0051056,GO:0060071,GO:0042060	cytosol|GTPase activator activity|guanyl-nucleotide exchange factor activity|Rho guanyl-nucleotide exchange factor activity|G protein-coupled receptor signaling pathway|positive regulation of apoptotic process|regulation of actin cytoskeleton organization|regulation of Rho protein signal transduction|regulation of small GTPase mediated signal transduction|Wnt signaling pathway, planar cell polari…
ARHGEF2	15.588	16.1741	15.881	GeneID:123351584	ARHGEF2	rho guanine nucleotide exchange factor 2 isoform X1 [Gopherus evgoodei]	GO:0005923,GO:0005737,GO:0031410,GO:0005856,GO:0005794,GO:0005874,GO:0032991,GO:0032587,GO:0005819,GO:0031982,GO:0046872,GO:0008017,GO:0048365,GO:0030676,GO:0017048,GO:0005089,GO:0008134,GO:0007015,GO:0055059,GO:0007049,GO:0000902,GO:0071474,GO:0071225,GO:0071356,GO:0045087,GO:0035556,GO:1902042,GO:1902219,GO:0007026,GO:0060546,GO:0032755,GO:0045666,GO:2001224,GO:0051092,GO:0050731,GO:0045944,GO:…	bicellular tight junction|cytoplasm|cytoplasmic vesicle|cytoskeleton|Golgi apparatus|microtubule|protein-containing complex|ruffle membrane|spindle|vesicle|metal ion binding|microtubule binding|Rac GTPase binding|Rac guanyl-nucleotide exchange factor activity|Rho GTPase binding|Rho guanyl-nucleotide exchange factor activity|transcription factor binding|actin filament organization|asymmetric neuro…	ko04530,ko05130,ko05131,ko05418	Tight junction|Pathogenic Escherichia coli infection|Shigellosis|Fluid shear stress and atherosclerosis
LOC123349845	1.95748	2.05654	2.00701	GeneID:123349845	Arhgef3	3-ketoacyl CoA thiolase 2 [Platysternon megacephalum]	GO:0005737,GO:0005622,GO:0005089,GO:0035556,GO:0035023	cytoplasm|intracellular|Rho guanyl-nucleotide exchange factor activity|intracellular signal transduction|regulation of Rho protein signal transduction
ARHGEF33	0.345779	0.0664727	0.206126	GeneID:123366707	ARHGEF33	rho guanine nucleotide exchange factor 33 [Chelonoidis abingdonii]	GO:0005089,GO:0035023	Rho guanyl-nucleotide exchange factor activity|regulation of Rho protein signal transduction
[truncated: 16,430 more rows]
